# Supplementary material for: A large gene family in fission yeast encodes spore killers that subvert Mendel’s law
Source: eLife. 2017 Jun 20;6:e26057. doi: 10.7554/eLife.26057 (PMC5478263; doi:10.7554/eLife.26057)
Supplement: Figure 5—source data 1. — The sequences include the conserved_up regions, predicted coding sequences, and associated introns. DOI: http://dx.doi.org/10.7554/eLife.26057.017 [file elife-26057-fig5-data1.fasta]

>wtf1/1-1342
taaggaaagctaagttggggtgaataaaaagggca--gtgacaaaataaatgtgtcag--aagtaatt-cac
tgcctcgttcagttttttcgttcttc-ttttttt------atgccattgtttgaaggaa---ttagttggaa
atttgtttg-aacaattttattattttgttaaaaagtctttaaagcgattgga-attggact----acagag
cgaatattcttgatttcgctgtttcgtttgtcgcaatcacagcaatta------attcg--cgcatgtgttt
tattaaata--------aagaatgatcttgatgaaatgaagaatgattacacttctttgaaaagtcctctag
atgaagaagatg---aattgaagacagatcatgaaa------------------tcgatttggaaaaaggac
cactcccagaatatgattcggaggaagagggcgcattacctccatattcaggtaagaattgta---------
---aataataagaaaggaa------ttactcaatggaaagttgaaacttgccatc-ttgtca----------
------aattgcat-gctttggtca-ttgtttacagtcggc------------catgcaat-gcacacaatt
t------------g-atacatgctc-tttctttact------------------------------------
-----------------------------------------------aaagtatt-tcaatcata-------
-----------------ttaatttaaacagatcacgcactt-------------------------------
----------gtaaataatcctcct---------------aacacacatagagaaaacaatccttcc-----
------------------------aggtcgacagataattctt---------------cccctttcttgata
aaa-----------------------ctgctaatatcattcacaccaatctatgtactgaatgtacttgcaa
tt--tgttatctaaagtataagaacgctttctttaaaaattatggtgca----------gcggaatggacat
tatttggattttgg---tgtcttgtttgcactttggctttaatattcttgacttgtaagtgagacaatggg-
-taatctta-ccttcagt---cactaactcattagacttctatgaaacttgaaccaaggctt----------
-----------------------------------------------------------------gcggaaa
aggaatcaagcactttttagaaaagtggaga---aacatacctat---------------------------
------------------------------------------------------------------------
---------------------------------ggcttttagtgaagtcttttta-----------------
------------------------------------------------------------------------
------------------------------------------------tttaa---catac-----------
------------------------------------------------------------------------
--------------------------------------------------------------------ttgt
-tggatcaccacgagtggctttaagacacattt--ctggcgagagatggggattgaaatgttctttggctga
tcacattatctttgctata-ttgagcatccttgtttttattgtcgaaacaggtttgttattgaataaacatt
aatttatattaacagtatagtggaacctggatcaagcaaaataaacattatggaaagattaagaggaga---
--------caatggtaaggatgaaa-------agagact---atcttcattaaaaatt-gtttgctaatcat
cattagctcgtgatgccacacagc------------------------------------------------
----------------------------------acgtgaatg---aatacacag---ctatttcgttacgt
gaaatgaaccctgaaagtgaagcctaa
>cw1/1-1342
taaggaaagctaagttggggtgaataaaaagggca--gtgacaaaataaatgtgtcag--aagtaatt-cac
tgcctcgttcagttttttcgttcttc-ttttttt------atgccattgtttgaaggaa---ttagttggaa
atttgtttg-aacaattttattattttgttaaaaagtctttaaagcgattgga-attggact----acagag
cgaatattcttgatttcgctgtttcgtttgtcgcaatcacagcaatta------attcg--cgcatgtgttt
tattaaata--------aagaatgatcttgatgaaatgaagaatgattacacttctttgaaaagtcctctag
atgaagaagatg---aattgaagacagatcatgaaa------------------tcgatttggaaaaaggac
cactcccagaatatgattcggaggaagagggcgcattacctccatattcaggtaagaattgta---------
---aataataagaaaggaa------ttactcaatggaaagttgaaacttgccatc-ttgtca----------
------aattgcat-gctttggtca-ttgtttacagtcggc------------catgcaat-gcacacaatt
t------------g-atacatgctc-tttctttact------------------------------------
-----------------------------------------------aaagtatt-tcaatcata-------
-----------------ttaatttaaacagatcacgcactt-------------------------------
----------gtaaataatcctcct---------------aacacacatagagaaaacaatccttcc-----
------------------------aggtcgacagataattctt---------------cccctttcttgata
aaa-----------------------ctgctaatatcattcacaccaatctatgtactgaatgtacttgcaa
tt--tgttatctaaagtataagaacgctttctttaaaaattatggtgca----------gcggaatggacat
tatttggattttgg---tgtcttgtttgcactttggctttaatattcttgacttgtaagtgagacaatggg-
-taatctta-ccttcagt---cactaactcattagacttctatgaaacttggaccaaggctt----------
-----------------------------------------------------------------gcggaaa
aggaatcaagcactttttagaaaagtggaga---aacatacctat---------------------------
------------------------------------------------------------------------
---------------------------------ggcttttagtgaagtcttttta-----------------
------------------------------------------------------------------------
------------------------------------------------tttaa---catac-----------
------------------------------------------------------------------------
--------------------------------------------------------------------ttgt
-tggatcaccacgagtggctttaagacacattt--ctggcgagagatggggattgaaatgttctttggctga
tcacattatctttgctata-ttgagcatccttgtttttattgtcgaaacaggtttgttattgaataaacatt
aatttatattaacagtatagtggaacctggatcaagcaaaataaacattatggaaagattaagaggaga---
--------caatggtaaggatgaaa-------agagact---atcttcattaaaaatt-gtttgctaatcat
cattagctcgtgatgccacacagc------------------------------------------------
----------------------------------acgtgaatg---aatacacag---ctatttcgttacgt
gaaatgaaccctgaaagtgaagcctaa
>wtf5/1-1401
taaggaaagctaagttggggtgaataaaaaaggca--gtgacagaataaatgtgtcag--aagcaatt-cac
tgcctcgttcagttttttcgttcttc-ttttttt------atgccattgtttgaaggaa---ttagttggaa
atttgtttg-aacgattttattattttgttaaaaagtctttaaagcgattgga-attggact----acaaag
tgaatattcttgatttcgctgtttggtttgtcgcaatcatagcaatta------attcg--cgcatgtattt
tattaaata--------aagaatgattttattattatgaagaataattacacttctttgaaaagtcctctag
atgaagaagatg---aattgaagacagatcatgaaa------------------tcgatttggaaaaaggac
ccctcccagaatatgattcagaggaggaaagtacattgcctccatattcaggtaagaattgta---------
---aataataagaaaggaa------ttactcaatggaaagttgaaacttgccatc-ttgtca----------
------aattgcat-gctttggtca-ttgtttacagtcggc------------catgcaat-gcacacaatt
t------------g-atacatgctc-tttctttact------------------------------------
-----------------------------------------------aaagtatt-tc-attata-------
-----------------ttaatttaaacagatcatgcactt-------------------------------
----------gtaaataatcctcct---------------aacacacatagagaaaaccattcttat-----
------------------------gggacgacagataattctt---------------cccctttgttgata
ata-----------------------ctgctaatatcattcacttcaatcattctattcaatgctccagaag
tt--tgttatctaaagtataaggacgctttttttaaaaattatggtgca----------gcggaatggacat
tatttggattttgg---tgtcttgtttgcactttggctttaatattcttgacttgtaagtgagacaatgggg
ttattctta-ccttcagt---cactaattcattagacttctatgaaacttggaccaaggcagttaaagtaac
tgtaatttccttggcgaaatgtgtaaaggtgactgcaattttcttggcacaatgtgtcaaggcttgcggaaa
aggaatcaagcactttttaaagaagtgggaa---aacatgcctat---------------------------
------------------------------------------------------------------------
---------------------------------ggctttcagtgaagtcttttta-----------------
------------------------------------------------------------------------
------------------------------------------------tttaa---catac-----------
------------------------------------------------------------------------
--------------------------------------------------------------------ttgt
-cggatcaccaagaatgaatttaagatacattt--ttggcgacagatggggattgaaatgttctttggctga
tcacattatctttgttgta-ttgagcatccttgtttttattgctgaaacaggtttgttgttgactaaacact
tatttatattaacaatacagtaaaacctggatcaatcagggtcaacttgatcagaaagatg-----------
------------ggtaaatttaaa------------atg---atatctttttaattgt-gtatgctaattat
cattaggttatgaggccaaacagc------------------------------------------------
----------------------------------aagtgaatg---aatacacag---ctgttccattgcgt
gagatgaactccgaaagtgaagcctaa
>cw5/1-1401
taaggaaagctaagttggggtgaataaaaaaggca--gtgacagaataaatgtgtcag--aagcaatt-cac
tgcctcgttcagttttttcgttcttc-ttttttt------atgccattgtttgaaggaa---ttagttggaa
atttgtttg-aacgattttattattttgttaaaaagtctttaaagcgattgga-attggact----acaaag
tgaatattcttgatttcgctgtttggtttgtcgcaatcatagcaatta------attcg--cgcatgtattt
tattaaata--------aagaatgattttattattatgaagaataattacacttctttaaaaagtcctctag
atgaagaagatg---aattgaagacagatcatgaaa------------------tcgatttggaaaaaggac
ccctcccagaatatgattcagaggaggaaagtacattgcctccatattcaggtaagaattgta---------
---aataataagaaaggaa------ttactcaatggaaagttgaaacttgccatc-ttgtca----------
------aattgcat-gctttggtca-ttgtttacagtcggc------------catgcaat-gcacacaatt
t------------g-atacatgctc-tttctttact------------------------------------
-----------------------------------------------aaagtatt-tc-attata-------
-----------------ttaatttaaacagatcatgcactt-------------------------------
----------gtaaataatcctcct---------------aacacacatagagaaaaccattcttat-----
------------------------gggacgacagataattctt---------------cccctttgttgata
ata-----------------------ctgctaatatcattcacttcaatcattctattcaatgctccagcag
tt--tgttatctaaagtataaggacgctttttttaaaaattatggtgca----------gcggaatggacat
tatttggattttgg---tgtcttgtttgcactttggctttaatattcttgacttgtaagtgagacaatgggg
ttaatctta-ccttcagt---cactaactcatcagacttctatgaaacttggaccaaggcagttaaagtaac
tgtaatttccttggcgaaatgtgtaaaggtgactgcaattttcttggcacaatgtgtcaaggcttgcggaaa
aggaatcaagcactttttaaagaagtgggaa---aacatgcctat---------------------------
------------------------------------------------------------------------
---------------------------------ggctttcagtgaagtcttttta-----------------
------------------------------------------------------------------------
------------------------------------------------tttaa---catac-----------
------------------------------------------------------------------------
--------------------------------------------------------------------ttgt
-cggatcaccaagaatgaatttaagatacattt--ttggcgacagatggggattgaaatgttctttggctga
tcacattatctttgttgta-ttgagcatccttgtttttattgctgaaacaggtttgttgttgactaaacact
tatttatattaacaatacagtaaaacctggatcaatcagggtcaacttgatcagaaagatg-----------
------------ggtaaatttaaa------------atg---atatctttttaattgt-gtatgctaattat
cattaggttatgaggccaaacagc------------------------------------------------
----------------------------------aagtgaatg---aatacacag---ctgttccattgcgt
gagatgaaccccgaaagtgaagcctaa
>wtf6/1-1405
taaggaaagctaagttggggtgaataaaaaaggca--gtgacaaaataaatgtgtcag--aagcaatc-cac
tgcctcgttcagttttttcgttcttc-ttttttt------atgccattgtttgaaggaa---ttagttggaa
atttgtttg-aacgattttattattttgttaaaaagtctttaaagcgattgga-attggact----acagag
tgaatattcttgatttcgctgtttggtttgtcgcaatcatagcaatta------attcg--cgcatgtattt
tattaaata--------aagaatgattttattattatgaagaataattacacttccttgaaaagttctatag
atgaagaagatg---aattgaagatagatcatgaaat-----------------ttgatttggaaaaaggac
ccctcccagaatatgattcagaggaggaaagtacattgcctccatattcaggtaagaattgta---------
---aataataagaaaggaa------ttattcaattgaaagttgaagcttgccatcgtagtca----------
------aattgcat-gctttggtca-ttgtttacagttggc------------catgcaat-gcacacactt
t------------g-atgcatgctt-tttcttaact------------------------------------
-----------------------------------------------aaagtctt-tcaatcata-------
-----------------ttaatttaaacagatcatgcacgt-------------------------------
----------ttaagcaattctcct---------------aacacacatagagaaaacaatccttcc-----
------------------------aggtcgacagataattctt---------------cccctttgttgata
aaa-----------------------ctgctaatatcattcacttcaatcattctattcaatgctccagcag
tt--tgttatctaaagtataaggacgctttttttaaaaattatggtgca----------gcggaatggacat
tatttggattttgg---tgtcttgtttgcactttggctttaatattcttgacttgtaagtgagacaatgggg
ttaatctta-ccttcagt---cactaactcatcagacttctatgaaacttggaccaaggcagttaaagtaac
tgtaatttccttggcgaaatgtgtaaaggtgactgcaattttcttggcacaatgtgtcaaggcttgcggaaa
aggaatcaagcactttttaaagaagtgggaa---aacatgcctat---------------------------
------------------------------------------------------------------------
---------------------------------ggctttcagtgaagtcttttta-----------------
------------------------------------------------------------------------
------------------------------------------------tttaa---catac-----------
------------------------------------------------------------------------
--------------------------------------------------------------------ttgt
-cagatcaccaagaatgaatttaagatacattt--ttggcgacagatggggattgaaatgttctttggctga
tcacattatctttgttgtatttgagcatccttgtttttattgctgaaacaggtttgttgttgactaaacact
tatttatattaacaatacagtaaaacctggatcaatcagggtcaacttgatcagaaagatg-----------
------------ggtaaatttaaa------------atg---atatctttttaattgt-gtatgctaattat
cattaggttatgaggccagacagt------------------------------------------------
----------------------------------acgcgagca---gcaatactg---ctattccgttacgt
gagatgaaccctgaaaatgaagcctaa
>cw2/1-1328
taaggaaaactaagttggggtgaataaaaagggca--gtgacaaaataaatgtgtcag--aagcaatt-cac
tgcctcgttcagttttttcgttcttc-ttttttt------atgccattgtttgaaggaa---ttagttggaa
atttgtttg-aacaattttattattttgttaaaaagtctttaaagcgattgga-attggact----acagag
cgaatattcttgaattcgctgtttcgtttgtcgcaatcacagcaatta------attcg--cgcatgtattt
tattaaata--------aggaatgatattattaatatgaataataattacacttccttgaaaagtcctatag
atgaagaagatg---aattgaagacagatcatgaaa------------------ttgatttggaaaaaggac
ccctcccagaatatgattcagaggaggaaagtacattgcctccatattcaggtaagaattgta---------
---aataataagaaaggaa------ttactcaatggaaagttgaaacttttcattgctgtaa----------
------aataacttggatgtgatca-ttgtttatagtcggc------------catgcatt-gcacacactt
t------------g-atacatgttc-tttctttact------------------------------------
-----------------------------------------------aaagtatt-tc-attata-------
-----------------ttaatttaaacagatcatgcacgt-------------------------------
----------ttaagcaatcctcct---------------aacacacatagagaaaaccattcttcc-----
------------------------gggacggcagataattctt---------------ctccttggtttata
aaa-----------------------ctgctaatatcattcattccaatctttgtgctaaacgtacccgcag
tt--tgttatctaacgtataaggacgctctctttaaagattatggcaaa----------gatgaatgggtat
attttggagtgtgg---tgtgctatttgcctaatgagttttatttctttatggtgtaagtgacacgatagga
ctaatttta-cgttcatt---cactaactcattagacttctatgaaacttggaccaaggcag----------
-----------------------------------------------------------------tcggaaa
aggaatcaagcactttttgaaaaagtgggaa---aacatgcctat---------------------------
------------------------------------------------------------------------
---------------------------------ggctttcagtgaagtattttta-----------------
------------------------------------------------------------------------
------------------------------------------------tttaa---catac-----------
------------------------------------------------------------------------
--------------------------------------------------------------------ttgt
-cggatcaccaagaatgaatttaagatacattt--ttggcgacagatggggattgaaatgttctttggctga
gcacattacctttgttgta-ttgagcatccttgtttttattgctgaaacaggtttgttgttgactaaacact
tatttatattaacaatatagtaaaacctggatcaatcagggtcaacttgatcagaaagatg-----------
------------ggtaaatttaat------------atg---atatctttttaattgt-gtatgctaattat
cattaggttatgaggccaaacagc------------------------------------------------
----------------------------------aagtgaatg---aatacacag---ctgttccattgcgt
gagatgaaccccgaaagtgaagcctaa
>wtf10/1-1357
taaggaaagctaagttagggtgaataaaaagggca--gtgacaaaataaatgtgtcag--aagcaatt---a
cactaaaatgagttttggaaatctac-ttttcac------ttgctattattgaagaaacagtttgctttgaa
acgagtatt-gttcatttatttatattg---------------aacggcggga-actgaact----ccagag
tgaatattcttgattttgctgtttcgtttgtcgcaatcatagcaatta------attcg--cgcatgtgttt
tattaaata--------aagaatgatcttgatgaaatgaagaataattgcacttccttgaaaagttctatag
atgaggaagatg---aattgaagacagatcatgaaa------------------tcgatttggaaaaagggc
tactcccagaatatgattcaaaggaagaaggcgcattacctctatattcaggtaagaattgta---------
---aataataagaaaggaa------ttattcaattgaaagttgtaacttgccattgctgtaa----------
------aataacttggatgtgatca-ttgtttacagttggc------------catgcaat-gcacacactt
t------------g-atacatgctt-tttcttaact------------------------------------
-----------------------------------------------aaagtctt-tcaatcata-------
-----------------ttaatttaaacagatcatgcacgt-------------------------------
----------ttaagcaattctcct---------------aacacacatagagaaaacaatccttcc-----
------------------------aggtcgacagataattctt---------------cccctttgttgata
aaa-----------------------ctgctaatatcattcacttcaatcattctattcaatgctccagcag
tt--tgttatctaaagtataaggacgctttttttaaaaattatggtgca----------gcggaatggacat
tatttggattttgg---tgtcttgtttgcactttggctttaatattcttgacttgtaagtgagacaatgggg
ttattctta-ccttcagt---cactaactcattagacttctatgaaacttggaccaaggcagttaaagtaac
tgt---------------------------------aattttcttggcacaatgtgtcaaggcttgcggaaa
aggaatcaagcactttttgaaaaagtgggaa---aacatgcctat---------------------------
------------------------------------------------------------------------
---------------------------------ggctttcagtgaagtcttttta-----------------
------------------------------------------------------------------------
------------------------------------------------tttaa---catat-----------
------------------------------------------------------------------------
--------------------------------------------------------------------ttgg
-tggagcattgcgaataatttcaagacactttt--ttggcaagagatggggattgaaatgttctttggctga
tcacattatctttgctata-ttgagcatccttgtttttattgctgaaacaggtttgttgttgattaaacact
tatttatattaacaatacagtaaaacctggatcaatcagggtcaacttgatcagaaagatg-----------
------------ggtaaatttaaa------------atg---atatctttttaattgt-gtatgctaattat
cattaggtcatgaggccaaacagc------------------------------------------------
----------------------------------aagtgaatg---aatacacag---ctattccattgcat
gagatgaaccctgaaagtgaagcctaa
>cw10b/1-1312
taaggaaatctaagttggggtaaataagaagggca--gtgacaaaataaatgtgtcag--aagcaattacat
tttgaaaatgagttttggaattttac-ttttcac------ttgctattattgaaaaatcagtttgctttgaa
acgagtatt-gctcatttatttatgttg---------------aacggcggga-actgaact----ccagag
tgaatattcttgatttcgctgtttcgtttgtcgcaatcacagcaatta------attcg--cgcatgtattt
tattaaata--------aggaatgatattattattatgaagaataattacacttccttgaaaagtcctatag
atgaagaagatg---aattgaagacgggacatgaaa------------------tcgatttggaaaaagggc
tacttccagaatatgattcagaggaagagggcgcgttacctccatattcaggtaagaattgta---------
---aataataagaaaggaa------ttactcaattgaaagttgaaacttgccattgctgtaa----------
------aataatttggatgtgatca-ttgtttacagttggc------------catgcaat-gcacacattt
t------------a-atacatgttc-tttctttact------------------------------------
-----------------------------------------------aaagtatt-tcaatcata-------
-----------------ttaattaaaacagatcatgcacat-------------------------------
----------gtgaataatacgcct---------------tacacacatagagaaaaccattcttcc-----
------------------------gggacggcagaaaattcttcta------------cctctccgttgaaa
aaa-----------------------gcatttttatcattcattccaatctttgtgctaaacgtacccgcag
tt--tgttatctaacgtataaggccgctctctttaaggattatggcaaa----------gatgaatgggtat
attttggagtgtgg---tgtgctagttgcctgatgatttttatttctttatggtgtaagtgagacgatagga
ctattctta-tgttcatt---cactaactcatcagtgttctatgaaacttggaccgaggcag----------
------------------------------------------------------------------------
-----tcaagcactttttaaaaaagtggaga---aacgtgcctat---------------------------
------------------------------------------------------------------------
---------------------------------ggctttcgccgaagtccttgca-----------------
------------------------------------------------------------------------
------------------------------------------------tttaatattataa-----------
------------------------------------------------------------------------
--------------------------------------------------------------------tcgg
-cggattatcacgaatgaatttaagatacattt--ttggcgatagatggggattcaaatgttctttggctga
tcacattatctttgctata-ttgagcatccttgtttttattgctgaaacaggtttgttattgactaaacatt
aatttgtattaacggtatagtggaacctggatcaatcagggtcaacttgatcagaaagatg-----------
------------ggtaaatttaat------------atg---atatctttttaattgt-gtatgctaataat
cattaggttataaggccaaacagc------------------------------------------------
----------------------------------aagtgaatg---aatgcacag---ctgttccattgcgt
gatatgaaccccgaaagtgaagcctaa
>cw13/1-1350
tgaaggaatctcaagctaacttaataaaaa-ggca--gtgacaaaataaatgtgtcag--aagcaatt-cac
tgcctcgttcagttttttcgttcttc-ttttttt------atgccattgtttgaaggaa---ttagttgaaa
atttttttg-gacaattttattattttgttaaaaagtctttgaagtggttgga-attggact----acagag
cgaatattcttgatttcgctgtttcgtttgtcgcaattatagcaatta------attcg--cgcatgtgttt
tattaaata--------aggaatgatcttattattatgaagaataattacacttccttgaaaagttctatag
atgaagaagatg---aattgaagacagatcatgaaa------------------tcgatttggaaaaagggc
tacttccagaatataattcagaggaagaaagtacattgcctccatattcaggtaagaattgta---------
---aataataagaaaggaa------ttactcaattgaaagttgaaacttgccattgctgtaa----------
------aataacttggatgtgatca-ttgtttacagttggc------------catgcaat-gcacgcactt
t------------g-atacatgctt-tttctttact------------------------------------
-----------------------------------------------aaagtatt-tcaatcata-------
-----------------ttaatttaaacagatcatgcacat-------------------------------
----------gtaaataatacgcct---------------tacacacatagagaaaaccattcttcc-----
------------------------gggacgacagataattcttcta------------cctctcggttgaaa
aaa-----------------------gcatttttatcattcattccaatctttgtgctaaacgtacccgcag
tt--tgttatctaacgtataaggacgctctctttaaagattatggcaaa----------gatgaatgggtat
attttggagtgtgg---tgtgctagttgcctgatgatttttatttctttatggtgtaagtgagacgatagga
ctattctta-cgttcatt---cactaactcatcagtgttctatgaaagttggaccaaggctt----------
-----------------------------------------------------------------gcggaaa
aggaatcaagcactttttaaaaaagtggaga---aacatgttttt---------------------------
------------------------------------------------------------------------
---------------------------------tgctttttgtaaaagttcttta-----------------
------------------------------------------------------------------------
------------------------------------------------ttttg---cttgg-----------
------------------------------------------------------------------------
--------------------------------------------------------------------tttt
attaaaagctgaaaacaaattgagttcagatttaggtgatcaacaatggggatggaaatgctcggcatccgc
tttcactttcatggctgta-tcaagcattctcatattcattgctgaaacaggtttgttgtttactaaaca-t
aattaatactaacgatatagtggaaccgggatcttgctctacagatttggtgaaaagagtacgagaata---
--------ttgtggtaaatttgata-------aaaaaac---atataactttaaatgt-gtttgctaatcat
cattaggttatgaggccagacaac------------------------------------------------
----------------------------------acgtgaatg---aatacacag---ctattccattacgt
gagatgaaccgtgaaagtgaagcctaa
>wtf3/1-1377
taaggaaatctaagttggggtgaataagaagggca--gtgacaaaataaatgtgtcag--aagcaattacat
tttgaaaatgagttttggaattttac-ttttcac------ttgctattattgaaaaaacagtttgctttgaa
acgactatt-gctcatttatttatgttg---------------aacggcggga-actgaact----ccagag
tgaatattcttgattttgctgtttcgtttgtcgcaatcatagcaatta------attcg--cgcatgtgttt
tgttaaata--------aagaattatcttgatgaaacgaagaataattacacttccttgaaaagttctatag
atgaagaagatg---aattgaagacagatcatgaaa------------------ttgatttggaaaaaggac
ccctcccagaatatgattcagaggaggaaagtacattgcctccatattcaggtaagaattgta---------
---aataataagaaaggaa------ttattcaattgaaagttgaagcttgccatcgtagtca----------
------aattgcat-gctttggtca-ttgtttacagttggc------------catgcaat-gcacacactt
t------------g-atacatgctt-tttcttaact------------------------------------
-----------------------------------------------aaagtctt-tcaatcata-------
-----------------ttaatttaaacagatcatgcacgt-------------------------------
----------ttaagcaattctcct---------------aacacacatagagaaaacaatccttcc-----
------------------------aggtcgacagataattctt---------------cccctttgttgata
aaa-----------------------ctgctaatatcattcacttcaatcattctattcaatgctccagcag
tt--tgttatctaaagtataaggacgctttttttaaaaattatggtgca----------gcggaatggacat
tatttggattttgg---tgtcttgtttgcactttggctttaatattcttgacttgtaagtgagacgatgggg
ttattctta-ccttcagt---cactaactcattagacttctatgaaatttggaccaaggcagttaaagtaac
tgt---------------------------------aattttcttggcacaatgtgtcaaggcttgcggaaa
aggaatcaagcactttttaaagaagtggaga---aacatgttttt---------------------------
------------------------------------------------------------------------
---------------------------------tgctttttgtaaaagttctatt-----------------
------------------------------------------------------------------------
------------------------------------------------ttttg---cttgg-----------
------------------------------------------------------------------------
--------------------------------------------------------------------tttt
attaaaaggtgtaaacaaattgagttcacatttaggtgatcaacaatggggatggaaatgctcggcatccgc
tttcactttcatggctgta-tcaagcattctcatattcattgctgaaacaggtttgttgtttactaaaca-a
aattaatactgacaacatagtggaaccgggatcttgctctacgcatttactgaccagacttgcaacaac---
--------ttgcggtaaagatgat--------aaaaaga---agtgtactttaaatgt-gtttactaattat
ttttagatcgtgatgccagacaac------------------------------------------------
----------------------------------acgtgaatg---aatacactg---ctattccgttacgt
gagatgaaccctgaaaatgaagcctaa
>cw3/1-1410
taaggaaatctaagttggggtgaataagaagggca--gtgacaaaataaatgtgtcag--aagcaattacat
tttgaaaatgagttttggaattttac-ttttcac------ttgctattattgaaaaatcagtttgctttgaa
acgactatt-gctcatttatttatgttg---------------aacggcggga-actgaact----ccagag
tgaatattcttgattttgctgtttcgtttgtcgcaatcatagcaatta------attcg--cgcatgtgttt
tgttaaata--------aagaattatcttgatgaaacgaagaataattacacttccttgaaaagttctatag
atgaagaagatg---aattgaagacagatcatgaaa------------------ttgatttggaaaaaggac
ccctcccagaatatgattcagaggaggaaagtacattgcctccatattcaggtaagaattgta---------
---aataataagaaaggaa------ttattcaattgaaagttgaagcttgccatcgtagtca----------
------aattgcat-gctttggtca-ttgtttacagttggc------------catgcaat-gcacacactt
t------------g-atacatgctt-tttcttaact------------------------------------
-----------------------------------------------aaagtctt-tcaatcata-------
-----------------ttaatttaaacagatcatgcacgt-------------------------------
----------ttaagcaattctcct---------------aacacacatagagaaaacaatccttcc-----
------------------------aggtcgacagataattctt---------------cccctttgttgata
aaa-----------------------ctgctaatatcattcacttcaatcattctattcaatgctccagcag
tt--tgttatctaaagtataaggacgctttttttaaaaattatggtgca----------gcggaatggacat
tatttggattttgg---tgtcttgtttgcactttggctttaatattcttgacttgtaagtgagacgatgggg
ttattctta-ccttcagt---cactaactcattagacttctatgaaatttggaccaaggcagttaaagtaac
tgtaatttccttggcgaaatgtgtaaaggtgactgcaattttcttggcacaatgtgtcaaggcttgcggaaa
aggaatcaagcactttttaaagaagtggaga---aacatgttttt---------------------------
------------------------------------------------------------------------
---------------------------------tgctttttgtaaaagttctatt-----------------
------------------------------------------------------------------------
------------------------------------------------ttttg---cttgg-----------
------------------------------------------------------------------------
--------------------------------------------------------------------tttt
attaaaaggtgtaaacaaattgagttcacatttaggtgatcaacaatggggatggaaatgctcggcatccgc
tttcactttcatggctgta-tcaagcattctcatattcattgctgaaacaggtttgttgtttactaaaca-a
aattaatactgacaacatagtggaaccgggatcttgctctacgcatttactgaccagacttgcaacaac---
--------ttgcggtaaagatgat--------aaaaaga---agtgtactttaaatgt-gtttactaattat
ttttagatcgtgatgccagacaac------------------------------------------------
----------------------------------acgtgaatg---aatacactg---ctattccgttacgt
gagatgaaccctgaaaatgaagcctaa
>cw6a/1-1324
taaggaaacctaagttagggtaaataaggagggca--gtgacaaaataaatgtgtcag--aagcaattacat
tttgaaaatgagttttggaattctac-ttttcac------ttgctattattgaagaaacagtttgctttgaa
acgagtatt-gctcatttatttatgttg---------------aacggcggga-actgaact----ccagag
tgaatattcttgattttgctgtttcgtttgtcgcaatcacagcaatta------attcg--cgcgtgtgttt
tgttaaata--------aagaatgatattattattatgaagaataattacacttccttgaaaagttctatag
atgaagaagatg---aattgaagacagatcatgaaa------------------ttgatttggaaaaaggcc
tactcccagaatataattcagaggaagagggcgcgttacctccatattcaggtaagaattgta---------
---aataataagaaaggaa------ttactcaattgaaagttgaaacttgccattgctgtaa----------
------aataatttggatgtgatca-ttgtttttagtcggc------------cattcaat-gcacacattt
t------------a-atacatgctt-tttcttaact------------------------------------
-----------------------------------------------aaagtctt-tcaatcata-------
-----------------ttaatttaaacagatcatgcacgt-------------------------------
----------ttaagcaatcctcct---------------aacacacatagagaaaacaatccttcc-----
------------------------aggtcgacagataattctt---------------ccccttttttgata
aaa-----------------------ctgctaatatcattcacaccaatctatgtactgaatgtactcgcaa
tt--tgttatctaaagtataatgacgctttctttaaaaattatggtgca----------gcggaatggacat
tatttggattttgg---tgtcttgtttgcactttggctttaatattcttgacttgtaagtgagacaatgggg
ttattctta-ccttcagt---cactaactcattagacttctatgaaacttggaccgaggcag----------
------------------------------------------------------------------------
-----tcaagcactttttaaaaaagtggaga---aacatgatttt---------------------------
------------------------------------------------------------------------
---------------------------------tgctttttgtaaaagttcttta-----------------
------------------------------------------------------------------------
------------------------------------------------ttttg---cttgg-----------
------------------------------------------------------------------------
--------------------------------------------------------------------tttt
attaaaagctgaaaacaaattgagttcacatttaggtgatcaacaatggggatggaaatgctcggcatccgc
tttcactttcatggctgta-tcaagcattctcatattcattgctgaaacaggtttgttgtttactaaaca-a
aattaatactgacaacatagtggaaccgggatcttgctctacgcatttactgaccagacttgcaacaac---
--------ttgcggtaaagatgat--------aaaaaga---agtgtactttaaatgt-gtttactaattat
ttttagatcgtgatgccagacaac------------------------------------------------
----------------------------------acgtgaatg---aatgcacag---ctgttccattgcgt
gatatgaaccccgaaagtgaagcctaa
>wtf17/1-1182
taaggaaatctaagttggggtgaataagaagggca--gtgacaaaataaatgtgtcag--aagcaattacat
tttgaaaatgagttttggaattttac-ttttcac------ttgctattattgaaaaaacagtttgctttgaa
ac----------------------------------------------------------------------
------------------------------------------------------------------------
-------------------------------------gaagaataattacacttccttgaaaagtcctatag
atgaagaagatg---aactgaagacagattatgaaa------------------tcgatttggaaaaaggac
cactcccagaatatgattcagaggaggaaagtacattgcctccatatttaggtaagaattgta---------
---aataataagaaaggaa------ttactcaattgaaagttgaaacttgccatc-ttgtca----------
------aattgcat-gctttggtca-ttgtttacagtcggc------------catgcaat-gcacacattt
t------------a-aaacatgttc-tttctttact------------------------------------
-----------------------------------------------aaagtctt-tc-attata-------
-----------------ttaatttaaacagatcacgcacgt-------------------------------
----------gtaagcaatcctcct---------------aacgcacatagagaaaaccattcttcc-----
------------------------gggacgacagatgattctt---------------ccccttttttgatt
aaa-----------------------ctactaatatcattcacaccaatctatgtactgaatgtactcgcaa
tt--tgttatctaaagtataaggacgctttttttgagacttatggcgca----------gcggaatggacat
tatttggattttgg---tgtcttgtttgcactttggttttaataatcttgacttgtaagtgagacaatagga
ctaatttta-cgttcatt---cactaactcattagacttctatgaaacttggaccaaggcag----------
------------------------------------------------------------------------
-----tcaagcactttttgaaaaagtggaga---aacatgatttt---------------------------
------------------------------------------------------------------------
---------------------------------tgctttttgtaaaagttcttta-----------------
------------------------------------------------------------------------
------------------------------------------------ttttg---cttgg-----------
------------------------------------------------------------------------
--------------------------------------------------------------------tttt
attaaaagctgaaaacaaattgagttcacatttaggtgatcaacaatggggatggaaatgctcggcatccgc
tttcactttcatggctgta-tcaagcattctcatattcattgctgaaacaggtttgttgtttactaaaca-t
aattaatactaacgatatagtggaaccgggatcttgctctacagatttggtgaaaagaacactagcact---
--------ttatggtaaatttgatgat-----aaaaaga---agtgtactttaaattt-gttcactaattat
ttttagaacgtgatgccagacaac------------------------------------------------
----------------------------------acgtgaatg---aatacacag---ctattccattgcat
gagatgaaccctgaaaatgaagcctaa
>cw17/1-1324
taaggaaatctaagttggggtgaataagaagggca--gtgacaaaataaatgtgtcag--aagcaattacat
tttgaaaatgagttttggaattttac-ttttcac------ttgctattattgaaaaaacagtttgctttgaa
acgagtatt-gctcatttatttatgttg---------------aacggcggga-actgaact----ccagag
tgaatattcttgattttgctgtttcgtttgtcgcaatcatagcaatta------attcg--cgcatgtgttt
tattaaata--------aggaatgatattattattatgaagaataattacacttccttgaaaagtcctatag
atgaagaagatg---aactgaagacagattatgaaa------------------tcgatttggaaaaaggac
cactcccagaatatgattcagaggaggaaagtacattgcctccatatttaggtaagaattgta---------
---aataataagaaaggaa------ttactcaattgaaagttgaaacttgccatc-ttgtca----------
------aattgcat-gctttggtca-ttgtttacagtcggc------------catgcaat-gcacacattt
t------------a-aaacatgttc-tttctttact------------------------------------
-----------------------------------------------aaagtctt-tc-attata-------
-----------------ttaatttaaacagatcacgcacgt-------------------------------
----------gtaagcaatcctcct---------------aacgcacatagagaaaaccattcttcc-----
------------------------gggacgacagatgattctt---------------ccccttttttgatt
aaa-----------------------ctactaatatcattcacaccaatctatgtactgaatgtactcgcaa
tt--tgttatctaaagtataaggacgctttttttgagacttatggcgca----------gcggaatggacat
tatttggattttgg---tgtcttgtttgcactttggttttaataatcttgacttgtaagtgagacaatagga
ctaatttta-cgttcatt---cactaactcattagacttctatgaaacttggaccaaggcag----------
------------------------------------------------------------------------
-----tcaagcactttttgaaaaagtggaga---aacatgatttt---------------------------
------------------------------------------------------------------------
---------------------------------tgctttttgtaaaagttcttta-----------------
------------------------------------------------------------------------
------------------------------------------------ttttg---cttgg-----------
------------------------------------------------------------------------
--------------------------------------------------------------------tttt
attaaaagctgaaaacaaattgagttcacatttaggtgatcaacaatggggatggaaatgctcggcatccgc
tttcactttcatggctgta-tcaagcattctcatattcattgctgaaacaggtttgttgtttactaaaca-t
aattaatactaacgatatagtggaaccgggatcttgctctacagatttggtgaaaagaacactagcact---
--------ttatggtaaatttgatgat-----aaaaaga---agtgtactttaaattt-gttcactaattat
ttttagaacgtgatgccagacaac------------------------------------------------
----------------------------------acgtgaatg---aatacacag---ctattccattgcat
gagatgaaccctgaaaatgaagcctaa
>cw20/1-1324
ttaggaaagctaagt--gggtaaataaaaagggca--gtgacagaataaatgtgtcag--aagcaattgcat
tttgaaaatgagtttc-gaattttac-ttttcac------ttgctattattgaagaaacagtttgctttgaa
acgagtatt-gttcatttatttatattg---------------aacggcggga-actgaact----ccagag
tgaatattcttgatttcgctgtttcgtttgtcgcaatcatagcaatta------attcg--cgcatgtattt
tattaaata--------aggaatgatattattaatatgaataataattacacttccttgaaaagtcctatag
atgaagaagatg---aattgaagacagatcatgaaa------------------tcgatttggaaaaaggcc
tattcccagaatataattcagaggaagaaagtacattgcctccatattcaggtaagaattgta---------
---aataa-aagaaaggaa------ttactcaattgaaagttgaaacttgccagtgctgtaa----------
------aataacttggatgtgatca-ttgtttacagtcggc------------catgcaat-gcacacattt
t------------a-aaacatgttc-tttctttact------------------------------------
-----------------------------------------------aaagtatt-tc-attata-------
-----------------ttaattcaaacagatcacgcacgt-------------------------------
----------gtaagcaatcctcct---------------aacacacatagagaaaaccattcttcc-----
------------------------gggacggcagataattctt---------------cccctttctggata
aaa-----------------------ctgctaatatcattcacaccaattgatgtactgaatgtactcgcaa
tt--tgttatctaaagtataaagacgctttctttaaaaattatggtgca----------gcggaatggacat
tatttggattttgg---tgtcttgtttgcactttggctttaatattcttgacttgtaagtgagacaatgggg
ttaatctta-ccttcagt---cactaactcattagacttctatgaaacttggaccgaggcag----------
------------------------------------------------------------------------
-----tcaagcactttttaaaaaagtggaga---aacatgatttt---------------------------
------------------------------------------------------------------------
---------------------------------tgctttttgtaaaagttcttta-----------------
------------------------------------------------------------------------
------------------------------------------------ttttg---cttgg-----------
------------------------------------------------------------------------
--------------------------------------------------------------------tttt
attaaaagctgaaaataaattgagttcacatttgggtgatcaacgatgggggtggaaatgctcggcatccgc
tttcactttcatggctgta-tcaagcattctcatattcattgctgaaacaggtttgttgtttactaaaca-a
aattaatattgacaacatagtggaaccgggatcttgctctacagatttggtgaaaagaacactagcatt---
--------ttatggtaaatttgatgata---aaaaaaaa---atatcacgttaaatgt-gtttgctaatcat
cattaggttatgaggccagacagt------------------------------------------------
----------------------------------acgcgagca---gcaatactg---ctattccgttacgt
gagatgaaccctgaaaatgaagcctaa
>cw25/1-1355
taaggaaatctaagttagggtaaataaaaagagca--gtgacaaaataaatgtgtcag--aagcaattaca-
-ttaaaaatgagttttggaattctac-ttttcac------ttgctattattaaagagagaaatcttctttga
aagaa-att-gttcgttt-tttatgttg---------------aacagctgaa-attgggct----ccagag
tgaatattcttgattttgctgtttcgtttgtcgcaatcacagcaatta------attcg--cgcgtgtgttt
tgttaaata--------aagaattatcttgatgaaatgaagaataattacacttccttgaaaaaacctctag
atgaagaagatg---aattgaagacagatcatgaaa------------------ttgatttggaaaaaggac
tcctcccagaatatgattcagaggaggaaagtacattgcctccatattcaggtaagaattgta---------
---aataataagaaaggaa------ttactcaattgaaagttgaaacttgccatc-ttgtca----------
------aattgcat-gctttggtca-ttgtttacagtcggc------------catgcaat-gcacacattt
t------------a-aaacatgttc-tttctttact------------------------------------
-----------------------------------------------aaagtatt-tc-attata-------
-----------------ttaattcaaacagatcacgcacgt-------------------------------
----------gtaagcaatcctcct---------------aacacacatagagaaaacaatccttcc-----
------------------------aggtcgacagataattctt---------------cccctttcttgata
aaa-----------------------ctgctaatatcattcacaccaatctatgtactgaatgtactcgcaa
tt--tgttatctaacgtataaggatgctttctttaaggattatggtgca----------gcggaatggacat
tatttggattttgg---tgtcttgtttgcactttggctttaatattcttgacttgtaagtgagacgatagga
ctaatttta-cgttcatt---cactaactcatcagacttctatgaaacttggaccaaggcagtcggaa----
--------------------------------------------------aaggaatcaaggcagtaggaaa
aggaatcaagcactttttgaaaaagtggaga---aacatgatttt---------------------------
------------------------------------------------------------------------
---------------------------------tgctttttgtaaaagttcttta-----------------
------------------------------------------------------------------------
------------------------------------------------ttttg---cttgg-----------
------------------------------------------------------------------------
--------------------------------------------------------------------tttt
attaaaagctgaaaataaattgagttcacatttgggtgatcaacgatgggggtggaaatgctcggcagccgc
tttcactttcatggctgta-tcaagcattctcatattcattgctgaaacaggtttgttgtttactaaaca-a
aattaatattgacaacatagtggaaccgggatcttgctctacagatttggtgaaaagaacactagcatt---
--------ttatggtaaatttgatgata---aaaaaaaa---atatcacgttaaatgt-gtttgctaatcat
cattaggttatgaggccagacagt------------------------------------------------
----------------------------------acgcgagca---gcaatactg---ctattccgttacgt
gagatgaaccctgaaaatgaagcctaa
>wtf25/1-1326
taaggaaatttaagttggggtgaataaaaagggca--gtgacagaataaatgtgtcag--aagcaatc-cac
tgcctcgttcagttttttcgttcttc-ttttttt------atgccattgtttgaacaat-------------
----------------tttattattttgttaaaaagtctttgaagtggttgga-attggact----acagag
cgaatattcttgatttcgctgtttcgtttgtcgcaatcacagcaatta------attcg--cgcatgtgttt
tattaaata--------aagaatgatcttgatgaaatgaagaataattacacttctttgaaaagtcctctag
atgaagaagatg---aattgaagacagatcatgaaa------------------tcgatttggaaaaaggac
cactcccagaatatgattcggaggaagagggcgcgttaccaccatattcaggtaagaattgta---------
---aataataagaaaggaa------ttactcaattgaaagttgaaacttgccatc-ttgtca----------
------aattgcat-gctttggtca-ttgtttacagtcggc------------catgcaat-gcacacactt
t------------g-atacatgctc-tttctttact------------------------------------
-----------------------------------------------aaagtatt-tc-attata-------
-----------------ttaatttaaacagatcatgcactt-------------------------------
----------gtaaataatcctctt---------------aacacacatagagaaaaccattcttat-----
------------------------gggacgacagataattctt---------------cccctttgttgata
ata-----------------------ctgctaatatcattcacttcaatcattctattcaatgctccagcat
tt--tgttatctaaagtataaggacgctttttttaaaaattatggtgca----------gcggaatggacat
tatttggattttgg---tgtcttgtttgcactttggctttaatattcttgacttgtaagtgagacaatgtgg
ttaatctta-ccttcatt---cactaactcatgagacttctatgaaacttggtccaaggctt----------
-----------------------------------------------------------------gcggaaa
aggaatcaagcactttttaaaaaattggaga---aacatgatttt---------------------------
------------------------------------------------------------------------
---------------------------------tgctttttgtaaaagttcttta-----------------
------------------------------------------------------------------------
------------------------------------------------ttttg---cttgg-----------
------------------------------------------------------------------------
--------------------------------------------------------------------tttt
attaaaagctgaaaacaaattgagttcacatttgggtgatcaacgatgggggtggaaatgctcggcatccgc
tttcactttcatggctgta-tcaagcattctcatattcattgctgaaacaggtttgttgtttactaaaca-a
aattaatactgacaacatagtggaaccgggatcttgctctacagatttggtgaaaagaacactagcatt---
--------ttatggtaaatttgatgataa-aaaaaaaaa---aaatcacattaaatgt-gtttgctaatcat
cattaggttatgagatcagacagc------------------------------------------------
----------------------------------acgtgaatg---aagacgcca---ctattctgttgcgt
gaaatgaaccctgaaagtgaagcctaa
>wtf2/1-677
taaggaaaactaagttggggtgaataaaaagggca--gtgacaaaataaatgtgtcag--aagtaatt-cac
tgcctcgttcagttttttcgttcttc-ttttttt------atgccattgtttgaaggaa---ttagttggaa
atttgtttg-aacgattttattattttgttaaaaagtctttaaagcgattgga-attggact----acaaag
tgaatattcttgatttcgctgtttggtttgtcgcaatcatagcaatta------attcg--cgcatgtattt
tattaaata--------aagaatgattttattattatgaagaataattacacttctttgaaaagtcctctag
atgaagaagatg---aattgaagacagatcatgaaa------------------tcgatttggaaaaaggac
ccctcccagaatatgattcagaggaggaaagtacattgcctccatattcaggtaagaattgta---------
---aataataagaaaggaa------ttactcaattgaaagttgaaacttgccagtgctgtaa----------
------aataacttggatgtgatca-ttgtttacagttggc---------------atatc-caacacttga
tc----------------------------------------------------------------------
------------------------------------------------------------------------
------------------------------------------------------------------------
------------------------------------------------------------------------
------------------------------------------------------------------------
------------------------------------------------------------------------
------------------------------------------------------------------------
------------------------------------------------------------------------
------------------------------------------------------------------------
------------------------------------------------------------------------
------------------------------------------------------------------------
------------------------------------------------------------------------
------------------------------------------------------------------------
------------------------------------------------------------------------
------------------------------------------------------------------------
------------------------------------------------------------------------
------------------------------------------------------------------------
------------------------------------------------------------------------
------------------------------------------------------------------------
----------------------------------------------------agaaagatg-----------
------------ggtaaatttaat------------atg---atatctttttaattgt-gtatgctaattat
cattaggttatgaggccaaacagc------------------------------------------------
----------------------------------aagtgaatg---aatacacag---ctgttccattgcgt
gagatgaaccccgaaagtgaagcctaa
>cw26/1-1476
taaggaaagctaagttggggtgaataaaaagggca--gtgacaaaataaatgtgtcag--aagcaatt-cac
tgcctcgttcagttttttcgttcttc-ttttttt------atgccattgtttgaaggaa---ttagttggaa
atttgtttg-aacaattttattattttgttaaaaagtctttaaagcgattgga-attggact----acaaag
tgaatattcttgaattcgctgtttcgtttgtcgcaattatagcaatta------attcg--cgcatgtattt
tattaaata--------aagaatgatcttattattatgaagaataattacacttccttgaaaagtcctctag
atgaagaagatg---aattgaagacagatcatgaaa------------------tcgatttggaaaaaggcc
tacttccagaatataattcagaggaagagggcgcattacctccatattcaggtaagaattgta---------
---aataataagaaaggaa------ttactcaattgaaagttgaaacttgccagtgctgtaa----------
------aataacttggatgtgatca-ttgtttacagttggc---------------atatc-caacacttga
tca----tcaaacatgcgcacattg-tatttactca------------------tgttatcaa---------
-------------------------------------------ctc-aagataaattcattcata-------
----------------aatgagatatacattttactcattct------------------------------
----------ttaaatattacactttaggctaactataaatgcagacatttcgaaacttgctaaaac-----
tgtacctgaggattcaagtaca--ggacctacagaaactgcaaa--------------tcccaatgtcgaaa
gaagacaaggattcaaagattcacatccaaatatatattcccttctgagactactaatatcagttcttgcag
ttagtgttgtgttttttactgcatgggtttgtgtaaacccgttggagaagtcgatattcggcaaggtagctt
tctccgtcacaatt---ggtataacatgtccaatattgtttattgctattttctgtaagctatgc-atgaag
ttgttaata-catccatt---cactaactcattaggcttctttgaaacttggacccaggcagtggcacaat-
--------------------gtataaaagtgactgcaattttcttggcacaatgtgtcaaggcttgcggaaa
aggaatcaagcactttttaaagaagtgggaa---aacatgcctat---------------------------
------------------------------------------------------------------------
---------------------------------ggctttcagtgaagtattttta-----------------
------------------------------------------------------------------------
------------------------------------------------tttaa---catac-----------
------------------------------------------------------------------------
--------------------------------------------------------------------ttgt
-cggatcaccaagaatgaatttaagatacattt--ttggcgacagatggggattgaaatgttctttggctga
gcacattacctttgttgta-ttgagcatccttgtttttattgctgaaacaggtttgttgttgactaaacact
tatttatattaacaatatagtaaaacctggatcaatcagggtcaacttgatcagaaagatg-----------
------------ggtaaatttaat------------atg---atatctttttaattgt-gtatgctaattat
cattaggttatgaggccaaacagc------------------------------------------------
----------------------------------aagtgaatg---aatacacag---ctgttccattgcgt
gagatgaaccccgaaagtgaagcctaa
>wtf20/1-1441
ttaggaaagctaagt--gggtaaataaaaagggca--gtgacaaaataaatgtgtcag--aagcaatt-tac
tgcctcgttcagttttttcgttcttc-ttttttt------atgccattgtttgaaggaa---ttagttggaa
atttgtttg-aacaattttattattttgttaaaaagtctttgaagtggttgga-attggact----acagag
cgaatattcttgatttcgctgtttcgtttgtcgcaatcacagcaatta------attca--cgcatgtgttt
tattaaata--------aagaatgatcttgatgaaatgaagaataattacacttccttgaaaagtcctctag
atgaagaagatg---aactgaagacagatcatgaaa------------------tcgatttggaaaaagggc
tacttccagaatataattcagaggaagagggcgcactgcctccatattcaggtaagaattgta---------
---aataataagaaaggaa------ttattcaattgaaagttgtaactttctattgctgtaa----------
------aataatttggatgtgatca-ttgtttacagttggc---------------atatc-caacacttga
tcat-tttcaaacatgcgcacattg-tatttactca------------------tgttatcaa---------
-------------------------------------------ctc-aagataaa-tcattcata-------
----------------attgagatatacattttactcattct------------------------------
----------ttaaatattacgctttaggctaactataaatgcagacatttcgaaacttgctaatcc-----
tgtacctgaggattcaagtaca--ggacctacagaaattgcgaa--------------tcccaatgtcgaaa
gaagacaagaattcaaagattcacatccaaatatatatttccttctgagactactaatatcagttcttgcag
ttagtgttgtcttttttactgcatgggtttgtgtaaacccgttggagaagtcgatattcggcaaggtagctt
tctccgtcacaatt---ggtataacatgtccaatattgtttattgctattttctgtaagctatgc-atgaag
ttgttaata-cgttcatt---cactaactcatcagacttctatgaaacttggaccaaggctt----------
-----------------------------------------------------------------gcggaaa
aggaatcaagcactttttaaaaaagtggaga---aacatgttttt---------------------------
------------------------------------------------------------------------
---------------------------------tactttttgtaaaagtcctatt-----------------
------------------------------------------------------------------------
------------------------------------------------ttttg---cttgg-----------
------------------------------------------------------------------------
--------------------------------------------------------------------tttt
attaaaagctgaaaacaaattgagttcacatttaggtgatcaacaatggggatggaaatgctcggcatccgc
tttcactttcatggctgta-tcaagcattctcatattcattgctgaaacaggtttgttgtttactaaaca-t
aattaatactaacgatatagtggaacctggatcttgctctacagatttggtgaaaagagtacaagcata---
--------ttgtggtaaatttgataaaa-------aaac---atataactttaaattt-gtttgctaatcat
cattagattatgaggccagacagt------------------------------------------------
----------------------------------acgcgagca---gcaatactg---ctattccgttacgt
gagatgaaccctgaaaatgaagcctaa
>wtf12/1-1416
taaggaaagctaagttggggtgaataaaaagggca--gtgacaaaataaatgtgtcag--aagtaatt-cac
tgcc-------------tcgttcttc-ttttttt------atgccattgtttgaaggaa---ttagttggaa
atttgtttg-aacgattttattattttgttaaaaagtctttaaagcgattgga-attggact----acagag
cgaatattcttgaattcgctgtttcgtttgtcgcaattatagcaatta------attcg--cgcatgtattt
tattaaata--------aagaatgatcttattattatgaagaataattacacttccttgaaaagttctgtag
atgaagaagatg---aattgaagacaggacatgaaa------------------ttgatttggaaaaaggac
cactcccagaacataattcggagggtgagagtacactacctccatattcaggtaagcgttgca---------
---aacaataaaaaagaaa--------aatcaatta-aacttacatcttgctgttgctttaa----------
------aataacatggttgtggtca-ttgtttacagttggc---------------atccc-caacactaga
tca----tcaaacatgcgcacattg-tatttactca------------------tgttatgaa---------
-------------------------------------------ctc-acgttaag-tt-atcaaa-------
----------------attggaatatatatttcactcattct------------------------------
----------ttaaatattacacgccaggctaactataaatgcagacatttcgaaacttgctaatct-----
tgtacctgaggattcaagtaca--ggacctacagaaactgcaaa--------------tcccaatgtcgaaa
gaagacaagaattcaaagatttgcatccaaatatatattcccttctgagactactaatagcagttctagcag
ttagtgttgtcttttttactgcatggggttgtgtaaacccgttggagaagtcgacgtttggcaaaatagcat
tctttgttttaatt---ggcttaacatgtttaatcctattgattactatgatttgtaagctacga-atgaag
gtgttatta-cgctcttt---cactaactcatcagtcttctagaaaatctgaaccaaggcat----------
-------------------------------------------------------------------gtgga
aagcagtaagcaatttcttgaaaagtgggaa---accatgcgtct---------------------------
------------------------------------------------------------------------
---------------------------------ggttttcgcagaagtcttttta-----------------
------------------------------------------------------------------------
------------------------------------------------tttaa---catac-----------
------------------------------------------------------------------------
--------------------------------------------------------------------ttgc
-tggatcaccacgattgaatttaagatacattt--ctggcgagagatgaggattcaaatgctctttggctaa
taacgttatctttgctgta-atgagcgtccccgt-tttattgctgaaacaggttcgatattgactaaacatt
aatttatattaacaatatagtggaacctggattaatcggaataagcattatgaaaagattaataggaga---
--------taatggtaatgatggaaa---------gaga---ctattttgtggaaaatcgtttgct-atcat
ctccagattgtgatgccagacagc------------------------------------------------
----------------------------------acgcgaaca---gcgacaccg---ctattccattgcgt
gaaatgaatcctgaaagtgaagcctaa
>cw12/1-1418
taaggaaacctaagttagggtgaataaaaagggca--gtgacaaaataaatgtgtcag--aagcaattacat
tttgaaaatgggttttggaattctac-ttttcac------ttgctattattgaaaaagaagtttgctttgaa
acgagtatt-gttcatttatttatgttg---------------aacggcggga-actgaact----ccagag
tgaatattcttgatttcgctgtttcgtttgtcgcaaccacagcaatta------attcg--cgcgtgtattt
tattaaata--------aagaatgatcttgatgaaatggaggataattacacttccttgaaaagttctatag
atgaagaagatg---aattgaagacaggacatgaaa------------------ttgatttggaaaaaggac
cactcccagaacataattcggagggtgagagtacactacctccatattcaggtaagcgttgca---------
---aacaataaaaaagaaa--------aatcaattg-aacttacatcttgctgttgctttaa----------
------aataacatggttgtggtca-ttgtttacagttggc---------------atccc-caacgctaga
tca----tcaaacatgcgcacattg-tatttactca------------------tgttatgaa---------
-------------------------------------------ctc-acgttaag-tt-atcaaa-------
----------------gttggaatatatatttcactcattct------------------------------
----------ttaaatattacacgccaggctaactataaatgcagacatttcgaaacttgctaatct-----
tgtacctgaggattcaattaca--ggacctacagaaactgcaaa--------------tcccaatgtcgaaa
gaagacaagaattcaaagatttacatccaaatatatatttccttctgagactactaatagcagttcttgcag
ttagtgtcgtcttttttactgcatggggttgtgtaaacccgttggagaagtcgacgtttggcaaaatagcat
tctttgttttaatt---ggcttaacatgtttaatcctattgattactatgatttgtaagctacga-atgaag
gtgttatca-cgttcttt---cactaactcatcagtcttctagaaaatctgaaccaaggcat----------
-------------------------------------------------------------------gtgga
aagcagtaagcaatttcttgaaaagtgggaa---accatgcgtct---------------------------
------------------------------------------------------------------------
---------------------------------ggttttcgcagaagtcttttta-----------------
------------------------------------------------------------------------
------------------------------------------------tttaa---catac-----------
------------------------------------------------------------------------
--------------------------------------------------------------------ttgc
-tggatcaccacgattgaatttaagatacattt--ctggcgagagatgaggattcaaatgctctttggctaa
taatgttatctttgctgta-atgagcgtccccgt-tttattgctgaaacaggttcgatattgactaaacatt
aatttatattaacaatatagtggaacctggattaatcggaataaatattatgaaaagattaataggaga---
--------taatggtaatgatggaaa---------gaga---ctattttgtggagaatcgtttgct-atcat
ctccagattgtgatgccagacagc------------------------------------------------
----------------------------------acgcgaaca---gcgacaccg---ctattccattgcgt
gaaatgaatcctgaaagtgaagcctaa
>wtf4/1-1791
taaggaaagctaagttggggtgaataaaaaaggca--gtgacaaaataaatgtgtcag--aagcaatc-cac
tgcctcgttcagttttttcgttcttc-ttttttt------atgccattgtttgaaggaa---ttagttggaa
atttgtttg-aacaattttattattttgttaaaaagtctttaaagtggttgga-attggact----acagag
tgaatattcttgatttcgctgtttcgtttgtcgcaatcacaacaattg------aactatttgtgtgtatat
cattcaata--------atagattgtttctaagaaatgaagaataaagattatcccttgaggtcgtctatgg
atgaattgagta------caaaaaacgataatgaaa------------------ttgatttggaaaaaggtc
ctctcccagaatacaattcagaagatgggagcacattgcctccatattcaggtaagtgttgtgttgttggtg
gataagataaagaattgag------tgtgtcaaggattatttgctgtgtctgtttgttttga----------
-tttacaatgtttttgttgtatttgtttgtttacaacttga------------catattac-gagcataaat
tcg----tctaaca-gggcacacac-tttcttcctt------------------ctacatcat---------
-------------------------------------------ttt---aaaaaa-----aaaaa-------
----------------accaaatttcaaaagttatttatttt------------------------------
----------attaatgct---------------------ttcagaaatttggaaatatattaaaac-----
tgtatctgaggattcaagtaca--ggacctacagaaattgcaaa--------------tcccaatgtcgaaa
gaagacaagaattcaaagattcacatccaaatatatattcccttctgagactactaatatcagttcttgcag
ttattgttgtcttttttactgcatgggtttgtgtaaacccgttggagaagtcgatattcggcaaggtagctt
tctccgtcacaatt---ggtataacatgtccaatagtgtttattgttattttctgtaagctatgc-atgaag
ttgttaata-tgtccatt---cactaactcattaggcttctttgaaacttggacccaggcagtggcacaa--
----------------------------------------------------------------tgtataaa
ggtgactgtaattttcttggcac-------------------------------------------------
--------------------aatgtgtaaaggtg--------------------------------------
----------------------------actgcagttttcttggcaaaatgtgtaaaggtaattgcggtcgg
tttgtataactcaaaaaaagatttggtggttacaatctggctcgcatgggtagtcatttgttttatactctt
tggttgcgtcaaggatggtagactaaacttaaataaggcactcatctgttcca---catgcagtatttcggc
tgctttatttttcattttattgcttggtaagtgaaattat---------cttgctaaacgctaacatacagt
ttgtattccaatttggacactcaagcatatgctttttggtttgtttcaagtgctgggtgtacaaagttgtgt
-cgttattgtaacgaaaggtttgatgtatttat--ttgataaacatatcgacgcgacaggctacgaaattga
agcctcttcactctttgtt-ataggaaattttcttttcttttacgaaatgggttcgttatatatt--cctgt
aatttactctaaccataccagaacgtccaggt--------------gctctcaaaaggatgcccaaatt---
--------tatcgggaatggtatagcttctttcctaggt---atgtgtattcaaccaa-ctgtatgaatgat
tttttacttacccgactaggaggtttaggaaatgcatttggagggataggaaatgcatttggagggatagga
aatgcaattgggcggataggaaatgcgtttagaggtgccaacg---ataataatg---acattcccttggga
gaaatggatgttgaaagcgaagtctaa
>cw4/1-1772
taaggaaagctaagttggggtgaataaaaaaggca--gtgacaaaataaatgtgtcag--aagcaatc-cac
tgcctcgttcagttttttcgttcttc-ttttttt------atgccattgtttgaaggaa---ttagttggaa
atttgtttg-aacaattttattattttgttaaaaagtctttaaagtggttgga-attggact----acagag
tgaatattcttgatttcgctgtttcgtttgtcgcaatcacaacaattg------aactatttgtgtgtatat
cattcaata--------atagattgtttctaagaaatgaagaataaagattatcccttgaggtcgtctatgg
atgaattgagta------caaaaaacgataatgaaa------------------ttgatttggaaaaaggtc
ctctcccagaatacaattcagaagatgggagcacattgcctccatattcaggtaagtgttgtgttgttggtg
gataagataaagaattgag------tgtgtcaaggattatttgctgtgtctgtttgttttga----------
-tttacaatgtttttgttgtatttgtttgtttacaacttga------------catattac-gagcataaat
tcg----tctaaca-gggcacacac-tttcttcctt------------------ctacatcat---------
-------------------------------------------ttt-aaaaaaaa-----aaaaa-------
----------------accaaatttcaaaagttatttatttt------------------------------
----------attaatgct---------------------ttcagaaatttggaaatatattaaaac-----
tgtatctgaggattcaagtaca--ggacctacagaaattgcaaa--------------tcccaatgtcgaaa
gaagacaagaattcaaagattcacatccaaatatatattcccttctgagactactaatatcagttcttgcag
ttattgttgtcttttttactgcatgggtttgtgtaaacccgttggagaagtcgatattcggcaaggtagctt
tctccgtcacaatt---ggtataacatgtccaatagtgtttattgttattttctgtaagctatgc-atgaag
ttgttaata-tgtccatt---cactaactcattaggcttctttgaaacttggacccaggcagtggcacaa--
----------------------------------------------------------------tgtataaa
ggtgactgtaattttcttggcac-------------------------------------------------
--------------------aatgtgtaaaggtg--------------------------------------
----------------------------actgcagttttcttggcaaaatgtgtaaaggtaattgcggtcgg
tttgtataactcaaaaaaagatttggtggttacaatctggctcgcatgggtagtcatttgttttatactctt
tggttgcgtcaaggatggtagactaaacttaaataaggcactcatctgttcca---catgcagtatttcggc
tgctttatttttcattttattgcttggtaagtgaaattat---------cttgctaaacgctaacatacagt
ttgtattccaatttggacactcaagcatatgctttttggtttgtttcaagtgctgggtgtacaaagttgtgt
-cgttattgtaacgaaaggtttgatgtatttat--ttgataaacatatcgacgcgacaggctacgaaattga
agcctcttcactctttgtt-ataggaaattttcttttcttttacgaaatgggttcgttatatatt--cctgt
aatttactctaaccataccagaacgtccaggt--------------gctctcaaaaggatgcccaaatt---
--------tatcgggaatggtatagcttctttcctaggt---atgtgtattcaaccaa-ctgtatgaatgat
tttttacttacccgactaggaggtt---------------------taggaaatgcatttggagggatagga
aatgcaattgggcggataggaaatgcgtttagaggtgccaacg---ataataatg---acattcccttggga
gaaatggatgttgaaagcgaagtctaa
>cw18/1-1826
taaggaaagctaagttggggtgaataaaaagggca--gtgacaaaataaatgtgtcag--aagcaatt-cac
tgcctcgttcagttttttcgttcttc-ttttttt------atgccattgtttgaaggaa---ttagttggaa
atttgtttg-aacaattttattattttgttaaaaagtctttaaagcgattgga-attggact----acagag
cgaatattcttgatttcgctgtttcgtttgtcgcaatcacagcaattg------aactatttgtgtgtatat
cattcaata--------atagattgtttctaagaaatgaagaataaagattatcccttgaggtcgtctatgg
atgaattgagta------caaaaaacgataatgaaa------------------ttgatttggaaaaaggtc
ctctcccagaatacaattcagaagatgggagcacattgcctccatattcaggtaagtgttgtgttgttggtg
gataagataaagaattgag------tgtgtcaaggattatttgctgtgtctgtttgttttga----------
-tttacaatgtttttgttgtatttgtttgtttacaacttga------------catattac-gagcataaat
ttg----tctaaca-gggcacacac-tttcttcctt------------------ctacatcat---------
-------------------------------------------ttt-aaaaaaaa-----aaaaa-------
----------------accaaatttcaaaagttatttatttt------------------------------
----------attaatgct---------------------ttcagaaatttggaaaaatattaaaac-----
tgtatctgaggattcaagtaca--ggacctacagaaactacaaa--------------tcccaatgtcgaaa
gaagacaagaattcaaagattcacatccaaatatatattcccttctgagactactaatatcagttcttgcag
ttagtgttgtcttttttactgcatgggtttgtgtaaacccgttggagaagtcgatattcggcaaggtagctt
tctccgtcacaatt---ggtataacatgtccaatagtgtttattgctattttttgtaagctatgc-atgaag
ttgttaata-cgtccatt---cactaactcattaggcttctttgaaacttggacccaggcagtggcacaa--
----------------------------------------------------------------tgtataaa
ggtgactgcaatttccttggcacaatgtgta---aaggtgactgc---------------------------
------agttttcttggcaaaatgtgtaaaggtg--------------------------------------
----------------------------actgcagttttcttggcaaaatgtgtaaaggtaattgcggtcgg
tttgtataactcaaaaaaagatttggtggttacaatctggctcgcatgggtagtcatttgttttatactctt
tggttgcgtcaaggatggtagactaaacttaaataaggcactcatctgttcca---catgcagtatttcggc
tgctttatttttcattttattgcttggtaagtgaaattat---------cttgctaaacgctaacatacagt
ttgtattccaatttggacactcaagcatatgctttttggtttgtttcaagtgctgggtgtacaaagttgtgt
-cgttattgtaacgaaaggtttgatgtatttat--ttgataaacatatcgacgcgacaggctacgaaattga
agcctcttcactctttgtt-ataggaaattttcttttcttttacgaaatgggttcgttatatatt--cctgt
aatttactctaaccataccagaacgtccaggt--------------gctctcaaaaggatgcccaaatt---
--------tatcgggaatggtatagcttctttcctaggt---atgtgtattcaaccaa-ctgtatgaatgat
tttttacttacccgactaggaggtttagggaatgcatttggagggataggaaatgcatttggagggatagga
aatgcaattgggcggataggaaatgcgtttagaggtgccaacg---ataataatg---acattcccttggga
gaaatggatgttgaaagcgaagtctaa
>wtf13/1-1859
tgaaggaatctcaagctaacttaataaaaa-ggca--gtgacagaataaatgtgtcag--aagcaatc-cac
tgcctcgttcagttttttcgttcttc-ttttttt------atgccattgtttgaaggaa---ttagttggaa
atttgtttg-aacaattttattattttgttaaaaagtctttaaagcgattgga-attggact----acagag
cgaatattcttgatttcgctgtttcgtttgtcgcaatcacagcaattg------aactatttgtgtgtatat
cattcaata--------atagattgtttctaagaaatgaagaataaagattatcccttgaggtcgtctatgg
atgaattgagta------caaaaaacgataatgaaa------------------ttgatttggaaaaaggtc
ctctcccagaatacaattcagaagatgggagcacattgcctccatattcaggtaagtgttgtgttgttggtg
gataagataaagaattgag------tgtgtcaaggattatttgctgtgtctgtttgttttga----------
-tttacaatgtttttgttgtatttgtttgtttacaacttga------------catattac-gagcataaat
tcg----tctaaca-gggcacacac-tttcttcctt------------------ctacatcat---------
-------------------------------------------tttaaaaaaaaa-----aaaaa-------
----------------accaaatttcaaaagttatttatttt------------------------------
----------attaatgct---------------------ttcagaaatttggaaatatattaaaac-----
tgtatctgaggattcaagtaca--ggacctacagaaattgcaaa--------------tcccaatgtcgaaa
gaagacaagaattcaaagattcacatccaaatatatattcccttctgagactactaatatcagttcttgcag
ttattgttgtcttttttactgcatgggtttgtgtaaacccgttggagaagtcgatattcggcaaggtagctt
tctccgtcacaatt---ggtataacatgtccaatagtgtttattgctattttctgtaagctatgc-atgaag
ttgttaata-cgtccatt---cactaactcattaggcttctttgaaacttggacccaggcagtggcacaa--
----------------------------------------------------------------tgtataaa
ggtgactgtaattttcttggcacaatgtgta---aaggtgactgcaatttccttggcacaatgtgtaaaggt
gactgcagttttcttggcaaaatgtgtaaaggtg--------------------------------------
----------------------------actgcagttttcttggcaaaatgtgtaaaggtaattgcggtcgg
tttgtataactcaaaaaaagatttggtggttacaatctggctcgcatgggtagtcatttgttttatactctt
tggttgcgtcaaggatggtagactaaacttaaataaggcactcatctgttcca---catgcagtatttcggc
tgctttatttttcattttattgcttggtaagtgaaattat---------cttgctaaacgctaacatacagt
ttgtattccaatttggacactcaagcatatgctttttggtttgtttcaagtgctgggtgtacaaagttgtgt
-cgttattgtaacgaaaggtttgatgtatttat--ttgataaacatatcgacgcgacaggctacgaaattga
agcctcttcactctttgtt-ataggaaattttcttttcttttacgaaatgggttcgttatatatt--cctgt
aatttactctaaccataccagaacgtccaggt--------------gctctcaaaaggatgcccaaatt---
--------tatcgggaatggtatagcttctttcctaggt---atgtgtattcaaccaa-ctgtatgaatgat
tttttacttacccgactaggaggtttagggaatgcatttggagggataggaaatgcatttggagggatagga
aatgcaattgggcggataggaaatgcgtttagaggtgccaacg---ataataatg---acattcccttggga
gaaatggatgttgaaagcgaagtctaa
>wtf18/1-1817
taaggaaagctaagttggggtgaataaaaagggca--gtgacaaaataaatgtgtcag--aagcaatt-cac
tgcctcgttcagttttttcgttcttc-ttttttt------atgccattgtttgaaggaa---ttagttggaa
atttgtttg-aacaattttattattttgttaaaaagtctttaaagcgattgga-attggact----acagag
cgaatattcttgatttcgctgtttcgtttgtcgcaatcacagcaatta------attcg--cgcatgtgttt
tattaaata--------aagaatgatcttgatgaaatgaagaataattacacttccttgaaaagtcctctag
atgaagaagatg---aactgaagacagatcatgaaa------------------tcgatttggaaaaagggc
tacttccagaatataattcagaggaagagggcacactgcctctatattcaggtaagaattgta---------
---aataataagaaaggaa------ttattcaattgaaagttgtaactttctattgctgtaa----------
------aataatttggatgtgatca-ttgtttacagttggc---------------atatc-caacacttga
tcat-tttcaaacatgcgcacattg-tatttactca------------------tgttatcaa---------
-------------------------------------------ctc-aagataaa-tcattcata-------
----------------attgagatatacattttactcattct------------------------------
----------ttaaatattacgctttaggctaactataaatgcagacatttcgaaacttgctaatcc-----
tgtacctgaggattcaagtaca--ggacctacagaaattgcgaa--------------tcccaatgtcgaaa
gaagacaagaattcaaagattcacatccaaatatatatttccttctgagactactaatatcagttcttgcag
ttagtgttgtcttttttactgcatgggtttgtgtaaacccgttggagaagtcgatattcggcaaggtagctt
tctccgtcacaatt---ggtataacatgtccaatattgtttattgctactttctgtaagctatgc-atgaag
ttgttaata-cgtccatt---cactaactcattaggcttctttgaaacttggacccaggcagtggcacaa--
----------------------------------------------------------------tgtataaa
ggtgactgtaattttcttggcacaatgtgta---aaggtgactgt---------------------------
------aattttcttggcacaatgtgtaaaggtg--------------------------------------
----------------------------actgcagttttcttggcaaaatgtgtaaaggtaattgcggtcgg
tttgtataactcaaaaaaagatttggtggttacaatctggctcgcatgggtagtcatttgttttatactctt
tggttgcgtcaaggatggtagactaaacttaaataaggcactcatctgttcca---catgcagtatttcggc
tgctttatttttcattttattgcttggtaagtgaaattat---------cttgctaaacgctaacatacagt
ttgtattccaatttggacactcaagcatatgctttttggtttgtttcaagtgctgggtgtacaaagttgtgt
-cgttattgtaacgaaaggtttgatgtatttat--ttgataaacatatcgacgcgacaggctacgaaattga
agcctcttcactctttgtt-ataggaaattttcttttcttttacgaaatgggtttgtttaatatt--tctgt
aatttattctaaccgtatcagaatgtccaggt--------------gctctcaaaaggatgcccaaatt---
--------tatcaggaatggtatagcttctttcctaggt---atgtgtattcaaccaa-ctgtatgaatgat
tctttacttacccgattagaaggta---------------------taggaaatgcatttggagggatagga
aatgcaattgggcggataggaaatgcgtttagaggtgccaacgataataataata---acattcccttggaa
gaaacggaggccgaaagcgaagtctaa
>cw10a/1-1810
taaggaaagctaagttggggtgaataaaaagggca--gtgacaaaataaatgtgtcag--aagcaatt-cac
tgcctcgttcagttttttcgttcttc-ttttttt------atgccattgtttgaaggaa---ttagttggaa
atttgtttg-aacaattttattattttgttaaaaagtctttaaagcgattgga-attggact----acagag
cgaatattcttgatttcgctgtttcgtttgtcgcaatcacagcaattg------aactatttgtgtgtatat
cattcaata--------atagattgtttttaagaaatgaagaataaagattatcccttgaggtcgtctatgg
atgaattgagta------caaaaaacgataatgaaa------------------ttgatttggaaaaaggtc
ctctcccagaatacaattcagaagatgggggcacattgcctccatattcagttaagaattgta---------
---aataataagaaaggaa------ttattcaattgaaagttgtaactttctattgctgtaa----------
------aataatttggatgtgatca-ttgtttacagttggc---------------atatc-caacacttga
tca----tcaaacatgcgcacattg-tatttactca------------------tgttatcaa---------
-------------------------------------------ctc-aagataaa-tcattcata-------
----------------attgagatatacattttactcattct------------------------------
----------ttaaatattacgctttaggctaactataaatgcagacatttcgaaacttgctaatcc-----
tgtacctgaggattcaagtaca--ggacctacagaaactacaaa--------------tcccaatgtcgaaa
gaagacaagaattcaaagattcacatccatatatatatttccttctgagactactaatatcatttcttgcag
ttagtgttgtcttttttactgcatgggtttgtgtaaacccgttggagaagtcgatattcggcaaggtagctt
tcttcgtcacaatt---ggtataacatgtccaatattgcttattactattttctgtaagctatgc-atgaag
ctgttaata-cgtccatt---cactaactcattaggcttctttgaaacttggacccaggcagtggcacaa--
----------------------------------------------------------------tgtataaa
ggtgactgtaattttcttggcacaatgtgta---aaggtgactgc---------------------------
------aatttccttggcgaaatgtgtaaaggtg--------------------------------------
----------------------------actgcaattttcttggcacaatgtgtaaaggtaactgcggtcgg
cttgtacaactcaagggaaaaatgggtagtaataatttggctattatgggtagtcatttgctatacactttt
tcttcgctccaaattcggtaacctgaacttaaacaaggctctcatctgttcta---catgcagtatttcagc
tgctttacttttatttttattatatggtatgtgaagttatggagttaccattactgaccgctaacacgcagt
tcgtcttccattctggacactcaagcatatgttttctggtttgtttcaagtgctgggtgtacaaagttgtgt
-cgttattgtaacgaaaggtttgacgtatttat--ttgataaacatatcgacgcgacaggctacgaaattga
agcctcttcactctttgtt-ataggaaattttcttttcttttacgaaatgggtttgtttaatatt--cctgt
aatttattctaaccgtatcagaatgtccaggt--------------gctctcaaaaggatgcccaaatt---
--------tatcaggaatggtatagcttctttcctaggt---atgtgtgttcaaaaaa-atctatgaatgat
tctttacttacccgattagaaggta---------------------tagggaat------------atagga
aatgcaattgggcggataggaaatgcgtttagaggtgccaacgataataataata---acattcccttggaa
gaaacggaggccgaaagcgaagtctaa
>cw19/1-1745
taaggaaatctaagttggggtgaataaaaagggca--gtgacaaaataaatgtgtcag--aagcaatt-cac
tgcctcgttcagttttttcgttcttc-ttttttt------atgccattgtttgaaggaa---ttagttggaa
atttgtttgaaacaattttattattttgttaaaaagtctttaaagcgattgga-attggact----acagag
cgaatattcttgatttcgctgtttcgtttgtcgcaatcacagcaattg------aactatttgtgtgtatat
cattcaata--------atagattgtttttaagaaatgaagaataaagattatcccttgaggtcgtctatgg
atgaattgagta------caaaaaacgataatgaaa------------------ttgatttggaaaaaggtc
ctctcccagaatacaattcagaagatgggggaacattgcctccatattcaggtaagaattgta---------
---aataataagaaaggaa------ttattcaattgaaagttgtaactttctattgctgtaa----------
------aataatttggatgtgatca-ttgtttacagttggc---------------atatc-caacacttga
tca----tcaaacatgcgcacattg-tatttactca------------------tgttatcaa---------
-------------------------------------------ctc-aagataaa-tcattcata-------
----------------attgagatatacattttactcattct------------------------------
----------ttaaatattacgctttaggctaactataaatgcagacatttcgaaacttgctaatcc-----
tgtacctgaggattcaagtaca--ggacctacagaaactacaaa--------------tcccaatgtcgaaa
gaagacaagaattcaaagattcacatccaaatatatattcccttctgagactactaatatcagttcttgcag
ttagtgttgtcttttttactgcatgggtttgtgtaaacccgttggagaagtcgatattcggcaaggtagctt
tctccgtcacaatt---ggtataacatgtccaatagtgtttattgctattttctgtaagctatgc-atgaag
ttgttaata-cgtccatt---cactaactcattaggcttctttgaaacttggacccaggcagtggcacaa--
----------------------------------------------------------------tgtataaa
ggtgactgc---------------------------------------------------------------
------------------------------------------------------------------------
---------------------------------aatttccttggcaaaatgtgtaaaggtgatctctattgg
ccttttcaacataagaagagagatgatgattataatttggatactctggttaatcatttgttgtatactctt
tggttgcgtcaaggatggtagactaaacttaaataaggcactcatctgttcca---caagcagtatttcggc
tgctttatttttcattttattgcttggtaagtgaaattat---------cttgctaaacgctaacatacagt
ttgtattccaatttggacactcaagcatatgctttttggtttgtttcaagtgctgggtgtacaaagttgtgt
-cgttattgtaacgaaaggtttgatgtatttat--ttgataaacatatcgacgcgacaggctacgaaattga
agcctcttcactctttgtt-ataggaaattttcttttcttttacgaaatgggttcgttatatatt--cctgt
aatttactctaaccataccagaacgtccaggt--------------gctctcaaaaggatgcccaaatt---
--------tatcgggaatggtatagcttctttcctaggt---atgtgtattcaaccaa-ctgtatgaatgat
tttttacttacccgactaggaggtt---------------------tagggaatgcatttggagggatagga
aatgcaattgggcggataggaaatgcgtttagaggtgccaacg---ataataatg---acattcccttgggg
gaaatggatgttgaaagcgaagtctaa
>wtf9/1-1638
taaggaaagctaagttggggtgaataaaaa-ggca--gtgacagaataaatgtgtcag--aagcaatc-cac
tgcctcgttcagttttttcgttcttc-ttttttt------atgccattgtttgaaggaa---ttagttggaa
atttgtttg-aacgattttattattttgttaaaaagtctttgaagtggttgga-attggact----acagag
cgaatattcttgattttgctgtttcgtttgtcgcaatcatagcaatta------attcg--cgcatgtgttt
tattaaata--------aagaatgatcttgatgaaatgaagaataattacacttctttgaaaagtcctctag
atgaagaagatg---aattgaagacagatcatgaaa------------------tcgatttggaaaaaggac
cactcccagaatatgattcggaggaagagggcgcattacctccatattcaggtaagaattgta---------
---aataataagaaaggaa------ttactcaatggaaagttgaaacttgccatcttgtcaa----------
------attgcat--gctttggtca-ttgtttacagtcggc------------catgcaat-gcacacaatt
t------------g-atacatgctc-tttctttact------------------------------------
-----------------------------------------------aaagtatt-tcaatcata-------
-----------------ttaatttaaacagatcacgcactt-------------------------------
----------gtaaataatcctcct---------------aacacacatagagaaaaccattcttct-----
------------------------gggacgacagataattctt---------------cccctttgttgata
aaa-----------------------ctgctaatatcattcacttcaatcattctattcaatgctccagcag
tt--tgttatctaaagtataaggacgctttttttaaaaattatggtgca----------gtggaatggacat
tatttggattttgg---tgttttgtttgcactttggctttaatattcttgacttgtaagtgagacaatgggg
ttattctta-ccttcagt---cactaactcatcagacttctatgaaacttggaccaaggcag----------
--------------------------------------------------------------------ttaa
agtaactgtaatttccttggcacaatgtgta---aaagtgactgc---------------------------
------------------------------------------------------------------------
---------------------------------agttttcttggcaaaatgtgtaaaggtaactgcggtcgg
cttgtacaactcaagggaaaaatgggtagtaataatttggctattatgggtagtcatttgctatacactttt
tcttcgcgccaaattcggtaatttgaacttagacaaggctctcatctgttcta---catgcagtatttcagc
tgctttacttttatttttactatatggtatgtgaagttatggagttaccattactgaccgctaacacgcagt
tcgtcttccattttggacactcaagcatatgttttctggtttgtttcaagtactgggtgtacaaagttgtgt
-cgttattgtacagaaaggtttgatgcatttat--ttgataaacatatcgacgggacaggctacgaaattga
agcctcttcactctttgtt-ataggaaattttcttttcttttacgaaatgggtttgtttaatatt--cctgt
aatttactctaaccgtatcagaatgtccaggt--------------gctctcaaaaggatgcccaaatt---
--------tatcaggaatggtatagcttctttcctaggt---atgtgtattcaaccaa-ctgtatgaatgat
tttttacttacccgactaggaggt------------------------------------------atagca
aatgcgat---------------------tggaggtgccaacg---ataataatg---acattcccttggaa
gaaacggaggccgaaagcgaagtctaa
>wtf8/1-1594
taaggaaagctaagttggggtgaataaaaagggca--gtgacaaaataaatgtgtcag--aagcaattgcat
tttgaaaatgagttttggaattctac-ttttcac------ttgctattattgaaaaaacagtttgctttgaa
acgagtatt-gctcatttatttatgttg---------------agcggcggga-actgaact----ccagag
tgaatattcttgatttcgctgtttcgtttgtcgcaatcacagcaatta------attcg--cgcatgtgttt
tattaaata--------aagaattatcttgatgaaatgaagaataattacacttccttgaaaagtcctctag
atgaagaagatg---aattgaagacagatcatgaaa------------------tcgatttggaaaaaggcc
tgcttccagaatataattcagaggaagagggcgcattacctccatattcaggtaagaattgta---------
---aataataagaaaggaa------ttactcaattgaaagttgaaacttgccattgctgtaa----------
------aataacttggatgtgatca-ttgtttatagtcggc------------catgc-at-gcacacactt
t------------g-atacatgcac-tttctttact------------------------------------
-----------------------------------------------aaagtatt-tcaatcata-------
-----------------ttaatttaaacagattacgcacgt-------------------------------
----------gtaagcaatcctcct---------------aacatacatagagaaaaccattcttcc-----
------------------------gggacgacagatgattctt---------------ccccttttttgatt
aaa-----------------------ctactaatatcattcactccaatcgttctactcaatgctctagcag
tt--tgttatctaaagtataaagacgctttctttaaaaattatggtgca----------gcggaatggacgt
tatttggattttgg---tgtcttgtttgcactttggctttaatattcttgacttgtaagtgagacaatgggg
ttaatctta-ccttcagt---cactaactcattagacttctatgaaa--agggccaaggcag----------
--------------------------------------------------------------------ttaa
agtaactgtaaatttct-------------------------------------------------------
------------------------------------------------------------------------
-----------------------------------------tggcacaatgtgtaaaggtaactgcggtcgg
cttgtacaactcaagggaaaaatgggtagtaataatttggctattatgggtagtcatttgctatacactttt
tcttcgcgccaaattcggtaacctgaacttatacaaggctctcatctgttcta---catgcagtatttcagc
tgctttacttttatttttactatatggtatgtgaagttatggagttaccattactgaccgctaacacgcagt
tcgtcttccattttggacactcaagcatatgctttttggtttgtttcaaatgctgggtgtacaaagttgtgt
-cgttattgtacagaaaggtttgatgcattcat--ttgataaacatatcgacgggacaggctacgaaattga
agccacttcactctttgtt-ataggcaattttcttttcttttacgaaatgggtttgttcaatatt--cctgt
aatttattctaaccgtatcagaatgtccaggt--------------gctctcaaaaggatgcccaaatt---
--------tatcaggaatggtatagcttctttcctaggt---atgtgtattcaaccaa-ctgtatgaatgat
tttttacttacccgactaggaggt------------------------------------------atagca
aatgcgat---------------------tggaggtgccaacg---ataataatg---acattcccttggaa
gaaacggaggccgaaagcgaagtctaa
>wtf16/1-1584
taaggaaagctaagttagggtaaataaaaagggca--gtgacaaaataaatgtgtcag--aagcaattgcat
tttgaaaatgagttttcgaattttaa-cttttac------ctactattattaaagaga----------gaag
tcttctttg-aaagaaattgctcgtttttta-------tgttgaacggctgaa-attgggct----ccagag
tgaaaattcttgatttcgctgtttcgtttgtcgcaattatagcaatta------attcg--cgcatgtattt
tattaaata--------aagaatgatcttgaaaaaatgaagaataattacacttccttgaaaagtcctatag
atgaaggagatg---aatcgaagacaggacatgaaa------------------tcgatttggaaaaagggc
tacttccagaatatgattcagaggaagagggcgcactgcctccatactcgggtaagaattgta---------
---aataataagaaaggaa------ttactcaattgaaa-ttgaagcttgccatcgtagtca----------
------aattgcat-gctttggtca-ttgtttacagttggc------------catgcaat-gcacacattt
t------------a-atacatgttc-tttctttact------------------------------------
-----------------------------------------------aaagtctt-tcaatcata-------
-----------------ttaatttaaacagatcacgcacgt-------------------------------
----------gtaagcaattctcct---------------aacacacatagagaaaacaatccttcc-----
------------------------aggtcgacagataattctt---------------cccctttcttgata
aaa-----------------------ctgctaatatcattcacaccaatctatgtactgaatgtactcgcaa
tt--tgttatctaaagtataaggacgctttctttaaaaattatggtgca----------gcggaatggacat
tatttggattttgg---tgtcttgtttgcactttggctttaatattcttgacttgtaagtgagacaatgggg
ttattctta-ccttcagt---cactaactcattagacttctatgaaacttggaccaaggcag----------
--------------------------------------------------------------------ttaa
a-----------------------------------------------------------------------
------------------------------------------------------------------------
----------------------------------------------------------gtaactgcggtcgg
cttgtacaactcaaggaaaaaatgggtagtaataatctggttattatgggtagtcatttgttttgtactctt
tggttgcatcaaattcggtaacctgaacttagacaaggctctcatctgttcta---catgcagtatttcagc
tgctttacttttatttttattatatggtatgtgaagttatggagttaccaatgctgaccgctaacacgcagt
tcgtcttccattctggacactcaagcatatgttttctggtttgtttcaagtgctgggtgtacaaagttgtgt
-cgttattgtaacgaaaggtttgatgtatttat--ttgataaacatatcgacgcgacaggctacgaaattga
agccacttcactctttgtt-ataggcaatttttttttcttttacgaaatgggtttgtttaatatt--cctgt
aatttattctaatcgtatcagaatgtccaggt--------------gctctcaaaaggatgcccaaatt---
--------tatcaggaatggtatagcttctttcctaggt---atgtgtattcaaccaa-ctgtatgaatgat
tctttacttacccgattagaaggt------------------------------------------atagga
aatgcaattgggcggataggaaatgcgtttagaggtgccaacgataataataata---acattcccttggaa
gaaacggaggccgaaagcgaagtctaa
>cw16/1-1583
taaggaaagctaagttagggtaaataaaaagggca--gtgacaaaataaatgtgtcag--aagcaattgcat
tttgaaaatgagttttcgaattttag-cttttac------ctactattattaaagaga----------gaag
tcttctttg-aaagaaattgctcgttt-tta-------tgttgaacggctgaa-attgggct----ccagag
tgaaaattcttgatttcgctgtttcgtttgtcgcaattatagcaatta------attcg--cgcatgtattt
tattaaata--------aagaatgatcttattattatgaagaataattacacttccttgaaaagtcctatag
atgaaggagatg---aatcgaagacaggacatgaaa------------------tcgatttggaaaaagggc
tacttccagaatatgattcagaggaagagggcgcactgcctccatactcgggtaagaattgta---------
---aataataagaaaggaa------ttactcaattgaaa-ttgaagcttgccatcgtagtca----------
------aattgcat-gctttggtca-ttgtttacagttggc------------catgcaat-gcacacattt
t------------a-atacatgttc-tttctttact------------------------------------
-----------------------------------------------aaagtatt-tcaatcata-------
-----------------ttaattaaagcagatcatgcacgt-------------------------------
----------ttaaaaaatcctcct---------------tacacacatagagaaaaaaatccttcc-----
------------------------aggtcgacagataattctt---------------cccctttgttgata
aaa-----------------------ctgctaatatcattcacttcaatcattctattcaatgctccagcag
tt--tgttatctaaagtataaggacgctttctttaaggattatggtgca----------gcggaatagacat
tatttgggttttgg---tgtcttgtttgcactttggctttaatattcttgacttgtaagtgagacaatgggg
ttattctta-ccttcagt---cactaactcattagacttctatgaaacttggaccaaggcag----------
--------------------------------------------------------------------ttaa
a-----------------------------------------------------------------------
------------------------------------------------------------------------
----------------------------------------------------------gtaactgcggtcgg
cttgtacaactcaagggaaaaatgggtagtaataatctggttattatgggtagtcatttgttttgtactctt
tggttgcgtcaaattcggtaacctgaacttagacaaggctctcatctgttcta---catgcagtatttcagc
tgctttacttttatttttattatatggtatgtgaagttatggagttaccaatgctgaccgctaacacgcagt
tcgtcttccattctggacactcaagcatatgttttctggtttgtttcaagtgctgggtgtacaaagttgtgt
-cgttattgtaacgaaaggtttgatgtatttat--ttgataaacatatcgacgcgacaggctacgaaattga
agccacttcactctttgtt-ataggcaatttttttttcttttacgaaatgggtttgtttaatatt--tctgt
aatttattctaaccgtatcagaatgtccaggt--------------gctctcaaaaggatgcccaaatt---
--------tatcaggaatggtatagcttctttcctaggt---atgtgtattcaaccaa-ctgtatgaatgat
tttttacttacccgactaggaggt------------------------------------------atagca
aatgcgatgatggggctagcaaatgcgattggaggtgccaacgataataataata---acattcccttggaa
gaaacggaggccgaaagcgaagtctaa
>wtf24/1-1572
taaggaaagctaactt-gagtgaataaaaagggca--gtgacaaaataaatgtgtcag--aggcaattacat
t---aaaatgggttttggaattctac-ttttcac------ttgctattattaaaaaagcggttttctttgaa
acgagtatt-gctcatttatttacgttg---------------aacggcggga-actgaact----ccagag
tgaatattcttgattttgctgtttcgtttgtcgcaatcacagcaatta------attcg--cgcatgtattt
tattaaata--------aggaatgatattattattatgaagaataattacgcttccttggaaagttctatag
atgaagaagatg---aattgaagacaggacatgaaa------------------ttgatttggaaaaaggcc
tacttccagaatataattcggatgaagagagcacactacctccatattcaggtaagaattgta---------
---gataataagaaaggaa------ttactcaattgaaagttgaaacttgccatcgtgtcaa----------
------attgcat--gctttggtca-ttgtttacaatcggc------------catgcaat-gcacacattt
t------------a-aaacatgttc-tttctttact------------------------------------
-----------------------------------------------aaagtatt-tcaatcata-------
-----------------ttaagttaaacagatcacgcacgt-------------------------------
----------gtaagcaatcctcct---------------aacacacatagagaaaaccattcttcc-----
------------------------gggacggcagataattcttcta------------cctctccgttgaaa
aaa-----------------------gaatttttatcattcatttcaatctttgtgctaaacgtacccgcaa
tt--tgttatctaacgtataaggacgctctctttaaagattatggcaaa----------gatgaatgggtat
attttggagtgtgg---tgtgctatttgcctgatgatttttatttctttatggtgtaagtgacacgataggt
caattctta-cgttcatt---cactaactcattaggcttctttgaaacttggaccagg-cag----------
------------------------------------------------------------------------
------------------------------------------------------------------------
------------------------------------------------------------------------
-----------------------------------------tggcacaatgtgtcaaggtaactgcggtcgg
cttgtacaactcaagggaaaaatgggttgtaataatctggttattatgggtagtcatttgttttgtactctt
tggttgcgtcaaattcggtaatgtgaacttagacaagactctcatctgttcta---catgcagtatttcagc
tgctttacttttatttttattatatggtatgtgaagttatgtagttaccattactgaccgctaacacgcagt
tcgtcttccattctggacacttaagcatatgttttctgggttttttcaagttctaggtgtacaaagttgtgt
-cgttattgtaacgaaaggtttgatgcatttat--ttgacaaacatatcgacgggacaggctacgaaattgt
agcctcttcactctttgtt-ataggcaattttcttttcttttacgaaatgggtttgtttaatatt--cctgt
aatttattctaatcgtatcagaatgtccaggt--------------gctctcaaaaggatgcccaaatt---
--------tatcaggaatggtatagcttttatattaggt---atgtgtattcaaccaa-ctgtatgaatgat
tctttacttacccgattagaaggt------------------------------------------gcaggg
agagcgat---------------------tagaggtgccaacg---ataataatg---acattcccttgggg
gaaatggaagttgaaagcgaagtctaa
>cw6b/1-1700
taaggaaagctaagttggggtgaataaaaagggca--gtgacaaaataaatgtgtcag--aagcaattacat
tttgaaaatgagttttggaattttac-ttttcac------ttgctattattgaaaaaaaagtttgctttgaa
acgagtatt-gctcatttatttatgttg---------------aacggcggga-actgaact----ccagag
tgaatattcttgattttgctgtttcgtttgtcgcaatcatagcaatta------attcg--cgcatgtattt
tattaaata--------gagaattatcttgatgaaatgaagaataactacacttccttgaaaagtcctctag
atgaagaagatg---aattgaagacagatcatgaaa------------------tcgatttggaaaaaggcc
tacttccagagtataattcggaggaagaaagtacattgcctccatattcaggtaagaactgta---------
---aataataagaaaggaa------ttactcaattgaaa-ttgaagcttgccatcgtagtca----------
------aattgcat-gctttggtca-ttgtttacagttggc------------catgcaat-gcacacattt
t------------a-atacatgttc-tttcttcact------------------------------------
-----------------------------------------------aaagtctt-tcaattata-------
-----------------ttaatttaaacagatcatgcacgt-------------------------------
----------ttaagcaattttcct---------------aacacacatagagaaaaccattcttcc-----
------------------------gggacggcagataatacttcta------------cctctaggttgaaa
aaa-----------------------gcatttttatcattcattccaatctttgtgctaaacgtacccgcag
tt--tgttatttaacgtataaggacgctctctttaaagattatggcaaa----------gatgaatgggtat
attttggagtgtgg---tgtgctagttgcctgatgatttttatttctttatggtgtaagtgacacgatagga
ttattctta-cgttcatt---cactaactcattaggcttctatgaaacttggaccaaggcag----------
--------------------------------------------------------------------tcaa
agtaactgtaattttcttggcacaatgtgta---aaggtgactgc---------------------------
------aattttcttggcacaatgtataaaggtgactgcaatttccttggcga-------------------
--------------aatgtgtaaaggtgactgcaattttcttggcacaatgtgtaaaggtaactgcggtcgg
cttgtacaactcaagggaaaaatgggtagtaataatttggctattatgggtagtcatttgctatacactttt
tcttcgctccaaattcggtaacctgaacttaaacaaggctctcatctgttcta---catgcagtatttcagc
tgccttacttttatttttattatatggtatgtgaagttatggagttaccattactgaccgctaacacgcagt
tcgtcttccattctggacactcaagcatatgttttctggtttgtttcaagtgctgggtgtacaaagttgtgt
-cgttattgtaacgaaaggtttgatgcatttat--ttgataaacatatcgacgcgacaggctacgaaattga
agcctcttcactctttgtt-ataggaaattttcttttcttttacgaaatgggtttgtttaatatt--cctgt
aatttattctaaccgtatcagaatgtccagga--------------gctctcagaaggatgcccaaatc---
--------tatcaggaatggtatagcttctttcctaggt---atatgtattcaaccaa-ctgtatgaatgat
tctttacttacccgattagaaggt------------------------------------------acaggg
agagcgat---------------------tagaggtgccaacg---ataataatgataacattcccttggaa
gaaacggaggccgaaagcgaagtctaa
>cw24/1-1580
taaggaaagctaag-tggggtgaataaaaagggca--gtgacaaaataaatgtgtcag--aagcaattacat
tttgaaaatgagttttcgaattttag-cttttac------ctactattattaaagaga----------gaaa
tcttctttg-aaagaaattgttcgtttttta------tgtttgaacagctgaa-attgggct----ccagag
tgaatattcttgattttgctgtttcgtttgtcgcaatcacagcaatta------attcg--cgcgtgtatat
tattaaata--------aggaatgatattattaatatgaataataattacacttccttgaaaaatcctatag
atgaagaagatg---aattgaagacagatcatgaaa------------------tcgatttggaaaaaggcc
tacttccagaatataattcggatgaagagagcacactacctccatattcaggtaagaattgta---------
---aacaataagaaaggaa------ttactcaatggaaagttgaaacttgccagtgctgtaa----------
------aataacttggatgtgatca-ttgtttacagtcggc------------catgcaat-gcacacattt
t------------a-aaacatgttcttttttttact------------------------------------
-----------------------------------------------aaagtaat-tc-attata-------
-----------------ttaatttaaacagatcatgcacat-------------------------------
----------gtaaataatacgcct---------------tacacacatagagaaaaccattcttcc-----
------------------------gggacggcagataattcttcta------------cctcttcgtcgaaa
aaa-----------------------gcatttttatcattcattccaatctttgtgctaaacgtacccgcag
tt--tgttatctaacgtataaggacgctctctttaaagattatggcaaa----------gatgaatgggtat
attttggagtgtgg---tgtgctatttgcctaatgatttttatttctttatggtgtaagtgacacgatagga
ctaatttta-cgttcatt---cactaactcatcagacttctatgaaacttggacccaggcag----------
------------------------------------------------------------------------
------------------------------------------------------------------------
------------------------------------------------------------------------
-----------------------------------------tggcacaatgtgtaaaggtgatctctattgg
ccttttcaacataagaagagagatgatgattataatttggatactctggttaatcatttgttgtatactctt
tggttgcgtcaaggatggtagactaaacttaaataaggctctcatctattcca---catgcactatttcggc
tgttttatttttaattgtatcatctggtaagtgaagtta---------caatgctaaacgctgacaaacagt
ttgtattccattttggacattcgagcgtacgttagctaagttggcaaaagtgtttttgttacaaagtggtat
-cgtgttggtactaaacggtacgatgtttttac--gtggtaaacattttgaatggacaggttgtgaaattga
agcctctgtgttatttatt-atgggcaatgttctttttctttgcgaaatgggttcgttaaatatt--cctga
agtttactctaaccatattagaatgcccagga--------------gctctcataagcttacgaaactc---
--------tatcaggaatggtatagcttctttcctaggt---atgtgtgttcaaccaa-ctgtatgaatgat
tttttacttacccgattagaaggt------------------------------------------ttaggg
aat------------atagggagagcgtttagaggtgccaacgataataataata---acattcccttgggg
gaaatggaagttgaaagcgaagtctaa
>cw8b/1-1604
taaggaaagctaaattagggtgaataaaaagggca--gtgacaaaataaatgtgtcag--aagcaatt---a
cattaaaatgggttttggaattctac-ttttcac------ttgctattattaaagaga----------gaaa
tcttttttg-aaagaaattgttcgtttttta-------tgttgaacagctgaa-attgggct----ccagag
tgaatattcttggtttcgctgtttcgtttgtcgcaattatagcaatta------attcg--cgcatgtattt
tattaaata--------aagaatgatcttgatgaaatgaagaataattacacttccttgaaaagtcctctag
atgaagaagatg---aactgaagacagatcatgaaa------------------tcgatttggaaaaagggc
tacttccagaatataattcagaggaggagggcgcactgcctccatattcaggtaagaattgta---------
---aataataagaaaggaa------ttactcaattgaaagttgaaatttgccattgctgtaa----------
------aataatttggatgtgatca-ttgtttacagttggc------------catgcaat-gcacagattt
t------------a-atacatgttc-tttctttact------------------------------------
-----------------------------------------------aaagtatt-tc-attata-------
-----------------ttaatttaaacagattatgcacgt-------------------------------
----------ttaagcaatccacct---------------aacacacatagagaaaaccattcttcc-----
------------------------gggacgacagatgattctt---------------ccccttttttgatt
aaa-----------------------ctactaatatcattcactccaatcgttctactcaatgctctagcag
tt--tgttatctaaagtataaagacgctttctttaaaaattatggtgca----------gcggaatggatat
tatttggattttgg---tgtcttatttgcactttggctttaatattcttgacttgtaagtgagacaatgggg
ttaatctta-ccttcagt---cactaactcattagacttctatgaaacttgggtcaaggcag----------
--------------------------------------------------------------------ttaa
agtaactgt---------------------------------------------------------------
------------------------------------------------------------------------
---------------------------------aatttccttggcacaatgtgtaaaggtgatctctattgg
ccttttcaacataagaagagagatgatgattataatttggatactctggttaatcatttgttgtatactctt
tggttgcgtcaaatttggcgatctgaacttaaataaggctctcatatgttcca---catgcactatttcggc
tgttttatttttaattgtatcatctggtaagtgaagtta---------caatgctaaacgctgacaaacagt
ttgtattccaatttggacactttgccgtgcattatctgggatgctacaagtgttgggtatacatggcattat
-cgcactattagtaaacggttcaatgtctttat--ttggtaaaaattttgaatggacaggttgtgaaattga
agcctctgtgctatttatt-atgggcaatgttctttttctttgcgaaatgggttcgttaaatatt--cttga
agtttactctaaccatattagaatgcccagga--------------gctctcataaggacacgtaactc---
--------tatcagggatgttataggttatatatgtggt---atgtgtattcaaaaaagctctatgaattat
tttttacttacccgattagaaggt------------------------------------------atagca
aatgcaattgggcggataggaaatgcgtttagaggtgccaacg---ataataatg---acattcccttgggg
gaaatggatgtcgaaggcaaagtttaa
>wtf21/1-1602
taaggaaatctaagttggggtgaataaaaagggca--gtgacaaaataaatgtgtcag--aagcaatt---a
cattaaaatgagttttggaattctac-ttttcac------ttgctattattgaaaaaacagtttgctttgaa
acgagtatt-attcatttatttatgttg---------------aacagctgaa-attgaact----ccagag
cgaatattcttgattttgctgtttcgtttgtcgcaatcatagcaatta------attcg--cgcatgtgttt
tattaaata--------aagaatgatcttgatgaaatgaagaataattacacttctttgaaaagtcctctag
atgaagaagatg---aattgaagacagatcatgaaa------------------tcgatttggaaaaaggac
cactcccagaatatgattcggaggaagagggcgcattacctccatattcaggtaagaattgta---------
---aacaataagaaaggaa------ttactcaatggaaagttgaaacttgccatcttgtcaa----------
------attgcat--gctttggtca-ttgtttacagtcggc------------catgcaat-gcacacaatt
t------------g-atacatgctc-tttctttact------------------------------------
-----------------------------------------------aaagtatt-tcaatcata-------
-----------------ttaatttaaacagatcacgcactt-------------------------------
----------gtaaataatcctcct---------------aacacacatagagaaaacaatccttcc-----
------------------------aggtcgacagataattctt---------------cccctttcttgata
aaa-----------------------ctgctaatatcattcacaccaatctatgtactgaatgtactcgcaa
tt--tgttatctaacgtataaggacgctttctttaaggattatggtgca----------gcagaatggacat
tatttggattttgg---tgtcttgtttgcactttggctttaatattcttgacttgtaagtgagacaatggg-
-taatctta-ccttcagt---cactaactcattagacttctatgaaacttgggtcaaggcag----------
--------------------------------------------------------------------ttaa
agtaactgt---------------------------------------------------------------
------------------------------------------------------------------------
---------------------------------aatttccttggcaaaatgtgtaaaggtgatttctattgg
ccttttcaacataagaagagagatgatgattataatttggatactctggctaatcatttgttgtatactctt
cgtttacatcaaatccggcgatctaatcttaaacaaggcactcatctgttcta---catgcactatttcggc
tgttttacttttaattgtatcatctggtaagtgaagtta---------caatgctaaacgctgataaacagt
ttgtattccattttggacattcgagcgtacgttggctaagttggcaaaagtgcttttgttacaaagtggtat
-cgtgttggtactaaacggtacgatgtttttac--gtggtaaacattttgaacggataggttgtgaaattga
agcctctgtgttatttatt-atgggcaatgttctttttctttgcgaaatgggttcgttaaatatt--gcttt
actttattctaaccatgccagaatgtccaggt--------------gcactcataagaacacgaaactc---
--------tatcaggaatggtatagcttttatattaggt---atgtgtattcaaccaa-ctgtatgaatgat
tttttacttacccgactaggaggg------------------------------------------atagga
aatgcgatgatggggctagcaaatgcgattagaggtgccaacg---ataataatg---acattcccttgggg
gaaatggatgttgaaagcgaagtctag
>cw28/1-1726
taaggaaagctaagttggggtgaataaaaa-ggca--gtgacagaataaatgtgtcag--aagcaatc-cac
tgcctcgttcagttttttcgttcttc-ttttttt------atgccattgtttgaaggaa---ttagttggaa
atttgtttg-aacgattttattattttgttaaaaagtctttaaagcgattgga-attggact----ccagag
tgaatattcttgaattcgctgtttcgtttgtcgcaatcatagcaatta------attcg--cgcatgtgttt
tattaaata--------aagaattatcttgatgaaatgaataataattacacttccttgaaaagttctatag
atgaagaagatg---aattgaagacagatcatgaaa------------------tcgatttggaaaaaggcc
tacttccagagtataattcggatgaagagagcacactacctccatactcaggtaagaattgta---------
---aacaataagaaaggaa------ttactcaattgaaagttgaaacttgccattgctgtaa----------
------aataacttggatgtgatca-ttgtttacagtcggc------------catgcaat-gcacacattt
t------------a-aaacatgctc-tttcttaact------------------------------------
-----------------------------------------------aaagtctt-tc-attata-------
-----------------ttaatttaaacagatcacgcactt-------------------------------
----------gtaaataatcctcct---------------aacacacatagagaaaaccattcttcc-----
------------------------gggacgacagatgattctt---------------ccccttttttgatt
aaa-----------------------ctactaatatcattcactccaatcgttctactcaatgctctagcag
tt--tgttatctaaagtataaggacgctttctttaaaaattatggtgca----------gcggaatggacat
tgtttggattttgg---tgtcttgtttgcactttggctttgttattcttgacttgtacgtgagacaatgggg
ttattctta-ccttcagt---cactaactcattagacttctatgaaacttggtccaaggcag----------
--------------------------------------------------------------------ttaa
agtaactataattttcttggcacaatgtata---aaggtgactgc---------------------------
------agttttcttggcacaatgtgtaaaggtgactgcaatttccttggcga-------------------
--------------aatgtgtaaaggtgactgcaatttccttggcacaatgtgtaaaggtgatctctattgg
ccttttcaacataagaagagagatgatgattataatttggatactctggttaatcatttgttgtatactctt
tggttgcgtcaaggatggtggactaaacttaaataaggctctcatatgttcca---catgcactatttcggc
tgttttatttttaattgtatcatctggtaagtgaagtta---------caatgctaaacgctgacaaacagt
ttgtattccaatttggacactttggcgtgcattatctgggatgctacaagtgttgggtatacatggcattat
-cgcagtattagtaaacggtttaatgtctttat--ttggtaaacatttcggatggagaggctacgaaatcga
agggtttgtgctctttttc-actagcagtgctctttttctttacgaaatgggttcgttatatatt--cctgt
aatttactctaaccatgccagaacgtccaggt--------------gtactcaagaggttgcgcaacac---
--------tactgggaatgttataggttatatattaggt---atgtgtattcaaccaa-ctgtatgaatgat
tctttacttacctgattagaaggta---------------------tagggaat------------atagga
aatgcaattgggcggataggaaatgcgtttagaggtgccaacg---ataataatg---acattcccttgggg
gaaatggatgttgaaagcgaagtctaa
>wtf22/1-1637
taaggaaatctaagttggggtgaataaaaagggca--gtgacaaaataaatgtgtcag--aagcaatt-cac
tgcctcgttcagttttttcgttcttc-ttttttt------atgccattgtttgaaggaa---ttagttggaa
atttgtttg-aacaattttattattttgttaaaaagtctttgaagtggttgga-attggact----acagag
tgaatattcttgatttcgctgtttcgtttgtcgcaatcacagcaatta------attcg--cgcatgtgttt
tattaaata--------aagaatgatcttgatgaaatgaagaataattacacttctttgaaaagttctctag
atgaagaagatg---aattgaagacagatcatgaaa------------------tcgatttgg-aaaaggac
cactcccagaatatgattcggaggaagagggcgcattacctccatattcaggtaagaattgta---------
---aataataagaaaggaa-----tttactcaattgaaagttgaaacttgccagtgctgtaa----------
------aataacttggatgtgatca-ttgtttatagtcggc------------catgcaat-gcacacactt
t------------g-atacatgttc-tttctttact------------------------------------
-----------------------------------------------aaagtatt-tc-attata-------
-----------------ttaattcaaacagatcacgcactt-------------------------------
----------gtaaataatcctcct---------------aacacacatagagaaaaccattcttcc-----
------------------------gggacggcagataattcttcta------------cctctccgttgaaa
aaa-----------------------gcatttttatcattcatttcaatctttgtgctaaacgtacccgcag
tt--tgttatctaacgtataaggacgctctctttaaagattatggcaaa----------gatgaatgggtat
attttggagtgtgg---tatgctatttgcctaatgatttttatttctttatggtgtaagtgacacgatagga
ctattctta-cgttcatt---cactaactcattaggcttctatgaaacttggatcaaggcag----------
--------------------------------------------------------------------tcaa
agtaactgtaatttttttggcacaatgtata---aaggtgactgt---------------------------
------------------------------------------------------------------------
---------------------------------aatttccttggcacaatgtgtaaaggtgattgcggtcgg
cttgtataactcaaaaaaagatttagtggttacaatctggttcgcatgggtagtcatttgttttatactctt
tggttgcgtcaaggatggtagactaaacttaaataaggcactcatctgttcca---catgcagtatttcggc
tgctttatttttcattttattgcttggtaagtgaaatta---------tcttgctaaacgctaacatacagt
ttgtattccaatttggacactttgccgtgcattatctgggatgctacaagtgttgggtatacatggcattat
-cgcactattagtaaacggttcaatgtctttat--ttggtaaatatttcggatggagaggctacgaaatcga
agggtttg--------------------tgctctttttctttacgaaatgggttcgttatatatt--cctgt
aatttactctaaccatatcagaacgtccaggt--------------gtactcaagaggatgcgcaacac---
--------tactgggaatgttataggttttatattaggt---atgtgtattcaaaaaaactctatgaattat
tttttacttacctgattagaaggt------------------------------------------atagga
aatgcaagtgggcggataggaaatgcgattagaggtgccaacg---ataataatg---acattcccttgggg
gaaatggaagttgaaagcgaagtataa
>cw11x/1-1592
aaggaatagcataaactgggtatatagaaagagca--gtgacaaaatgagtgtgtcag--aagcaatc-cac
tgcctcgatcagttttttcgttcttc-ttttttt------atgccattgtttgaagggg---ttagttggaa
atttgtttg-aacaattttattatttagttaaaaagtctttaaagcgactgga-attggact----acagag
tgaatattcttggtttcgctgtttcgtttgtcgcaattatagcaatta------attcg--cgcatgtgttt
tattaaata--------aggaatgatcttattattatgaagaataattacacttccttgaaaagtcctatag
atgaagaagatg---aattgaagacagatcatgaaa------------------tcgatttggaaaaagggc
tacttccagaatataattcagaggaagagagtacattgcctccatattcaggtaagaattgta---------
---aataataagaaaggaa------ttactcaattgaaagttgaagcttgccattgctgtaa----------
------aataacttggatgtgatca-ttgtttatagtcggc------------catgcaat-gcacacactt
t------------g-atacatgttc-tttctttact------------------------------------
-----------------------------------------------aaagtatt-tc-attata-------
-----------------ttaattcaaacagatcacgcacgt-------------------------------
----------gtaagcaatcctcct---------------aacacacatagagaaaacaatccttcc-----
------------------------aggtcgacagataattcttcta------------cctctcggttgaaa
aaa-----------------------gcatttttatcattcattccaatctatgtactgaatgtactcgcaa
tt--tgttatctaacgtataaggacgctttctttaaggattatggtgca----------gcagaatggacat
tatttggaatgtgg---tgtgctagttgcctgatgattgctattcttttatggtgtaagtgagacgatagga
ttattttta-cgttcatt---cactaactcatcagtgttctttgaaacttggaccaaggcag----------
--------------------------------------------------------------------tcaa
agtaactgca--------------------------------------------------------------
------------------------------------------------------------------------
-------------------------------------------------------------------attgg
ccttttcaacataagaagagagatgatgattataatttggatactctggttaatcatttgttgtatactctt
cgtttacatcaaatccggcgatctaatcttaaacaaggctctcatatgttcca---catgcactatttcggc
tgttttatttttaattgtatcatctggtaagtgaagtta---------caatgctaaacgctgacaaacagt
ttgtattccaatttggacactttgccgtgcattatctgggatgctacaagtgtcgggtatacatggcattat
-cgcactattagtaaacggttcaatgtctttat--ttggtaaacatttcgaaaggagaggctacgaaatcga
agggtttgtgctctttttc-acgggcaatgctctttttctttacgaaatgggttcgttgtatatt--cctgt
aatttactctaaccatgccagaacgtccaggt--------------gtactcaagaggatgcgcaacac---
--------tactgggaacgttataggttatatatgtggt---atgtgtattcaaaaaaactctatgaat-aa
tttttacttacccgattaggaggt------------------------------------------atagga
aatgcatttgaagggataggaaatgcgcttataggtgccaacgataataataata---acatcccattgggg
gaaatcgatgtcgaaattgaagtctaa
>cw9/1-1845
taaggaaagctaagttggggtgaataaaaagggca--gtgacaaaatgaatgtgtcag--aagcaatt-cac
tgcctcgttcagttttttcgttcttc-ttttttt------atgccattgtttgaaggaa---ttagttggaa
atttgtttg-aacaattttattattttattaaaaagtctttgaagtggttgga-attggatt----acagag
tgaatattcttgatttcgctgtttcgtttgtcgcaatcacagcaattg------aactatttgtgtgtatat
cgtacaata--------atagattgtttttaaggaatgaagaataaatattatcccttgaggtcgtctatgg
atgaaatgagtg------caaaaaacgataatgaaa------------------ttgatttggaaaaaggtc
ctctcccagaatacaattcagaagatgggagcacattgcctccatattcaggtaagtgttgtgttgtaggtg
gataagataaagaattgag------tgtgttaaggattatttgctgtgtctgtttgttttga----------
-tttacaatgtgtttgttgtgtttgtttgtttacaacttga------------catattac-gagtataaat
tcg----tctaaca-gggcacactc-tttttcctttaccaagtattaattcctgtcgcattaatcaattctc
tcaaattattataaag----attgttaattaattaaatttagattt-aaacaatc-ccaaacaaatgggtca
gaatattactaaattattcaattggaacaagtctacgactcctccagattatgatgaaaatcgtcttcctat
tacagacgaaggaaacaatcctcct---------------aacacacatagagaaaaccattcttct-----
------------------------gggacgacagataattctt---------------cccctttcttgata
aaa-----------------------ctgctaatatcattcacttcaatcattctattcaatgctccagcag
tt--tgttatctaaagtataaggacgctttctttaaaaattatggtgca----------gcggaatggacat
tgtttggattttgg---tgtcttgtttgcactttggctttgttattcttgacttgtacgtgagacaatgggg
ttattctta-ccttcagt---cactaactcattagacttctatgaaacttggtccaaagcag----------
--------------------------------------------------------------------ttaa
agtaactataattttcttggcacaatgtata---aaggtgactgc---------------------------
------agttttcttggcacaatgtgtaaaggtg--------------------------------------
----------------------------actgcaatttccttggcgaaatgtgtaaaggtaactgcggtcgg
cttgtacaactcaagggaaaaatgggtagtaataatttggctattatgggtagtcatttgctatacactttt
tcttcgctccaaattcggtaacctgaacttaaacaaggctctcatctgttcta---catgcagtatttcagc
tgctttacttttatttttattatatggtatgtgaagttatggagttaccattactgaccgctaacacgcagt
tcgtcttccattctggacactcaagcatatgttttctggtttgtttcaagtgctgggtgtacaaagttgtgt
-cgttattgtaacgaaaggtttgatgcatttat--ttgataaacatatcgacgcgacaggctacgaaattga
agtctcttcactctttgtt-ataggaaattttcttttcttttacgaaatgggtttgtttaatatt--cctgt
aatttattctaaccgtatcagaatgcccagga--------------gctctcagaaggatgcccaaatc---
--------tatcaggaatggtatagcttctttcctaggt---atgtgtattcaaccaa-ctgtatgaatgat
tctttacttacccgattagaaggt------------------------------------------------
---------------acagggagagcgattagaggtgccaacgataataataata---gcattcccttggaa
gaaacggaggccgaaagcgaagtctaa
>cw22/1-1811
taaggaaagctaagttggggtgaataaaaagggca--gtgacagaataaatgtgtcag--aagcaatc-cac
tgcctcgttcagttttttcgttcttc-ttttttt------atgccattgtttgaaggaa---ttagttggaa
atttgtttg-aacaattttattattttgttaaaaagtctttaaagcgattgga-attggact----acagag
cgaatattcttgatttcgctgtttcgtttgtcgcaatcacagcaattg------aactatttgtgtgtatat
cattcaata--------atagattgtttttaagaaatgaagaataaagattatcttttgaggtcgtctatgg
atgaattgagta------caaaaaacgataatgaaa------------------ttgatttggaaaaaggtc
ctctcccagaatacaattcagaagatgggagcacattacctccatattcaggtaagtgttgtgttgttggtg
gataagataaagaattgag------tgtattaaggattatttgctgtgtctgtttgttttga----------
-tttacaatgtttttgttgtgtttgtttgtttataacttga------------catattac-gagtataaat
tcg----tctaaca-gggcacactc-ttttttcctttcccattaaaaaaaaa--aaccattaaaaaatattc
taaagttaccattgaattttgctaacaatatagaaaatttaaattt-aaaggatc-ccaaacaaatgggtca
gaatattactaaattattcaattggaacaagtctacgactcctccagattatgatgaaaatcgtcttcttat
tacagacgaaggaaacaatcctcct---------------aacacacatagagaaaaccattcttcc-----
------------------------gggacgacagatgattctt---------------ccctttttttgatt
aaa-----------------------ctactaatatcattcactccaatcgttctactcaatgctctagcag
tt--tgttatctaaagtataaagacgctttctttaaaaattatggtgca----------gcggaatggacgt
tatttggattttgg---tgtcttgtttgcactttggctttaatattcttgacttgtaagtgagactatagga
ctaatttta-cgttcatt---cactaactcatcagacttctatgaaacttggaccaaggcag----------
--------------------------------------------------------------------tcaa
agtaactgtaattttcttggcaca------------------------------------------------
------------------------------------------------------------------------
------------------------------------------------atgtgtaaaggtgattgcggtcgg
tttgtatagctcaaaaaaagatttggtggttacaacctggctcacatgggtagtcatttgttttatactctt
tggttgcgtcaaggatggtagactaaacttaaataaggcactcatctgttcca---caagcagtatttcggc
tgctttatttttcattttattgcttggtaagtgaaatta---------tcttgctaaacgctaacatacagt
ttgtattccaatttggacactcaagcatatgctttttggtttgtttcaagtgctgggtgtacaaagttgtgt
-cgttattgtaacgaaaggtttgatgtatttat--ttgataaacatatcgacgcgacaggctacgaaattga
agcctcttcactctttgtt-ataggaaattttcttttcttttacgaaatgggttcgttatatatt--cctgt
aatttactctaaccataccagaacgtccaggt--------------gctctcaaaaggatgcccaaatt---
--------tatcgggaatggtatagcttctttcctaggt---atgtgtattcaaccaa-ctgtatgaatgat
tttttacttacccgactaggaggtt---------------------tagggaatgcatttggagggatagga
aatgcaattgggcggataggaaatgcgtttagaggtgccaacg---ataataatg---acattcccttggga
gaaatggatgttgaaagcgaagtctaa
>wtf19/1-1860
taaggaaatctaagttggggtgaataaaaagggca--gtgacaaaattaatgtgtcag--aagcaatc-cac
tgcctcgttcagttttttcgttcttc-ttttttt------atgccattgtttgaaggaa---ttagttggaa
atttgtttg-aacaattttattattttgttaaaaagtctttaaagcgattgga-attggact----acagag
tgaatattcttgattttgctgtttcgtttgtcgcaatcacaacaattg------aactatttgtgtgtatat
cattaaata--------atagactgtcgttagaaaatgaagaataaatattatcccttgaggtcgtctatgg
atgaattgagtg------caaaaaacgataatgaaa------------------ttgatttggaaaaaggtc
ctctcccagaatacaattcagaagatgggagcacattgcctccatattcaggtaagtgttgtgttgttggta
gataagataaagaattgag------tgtgtcaaggattatttgctgtgtctgtttgttttga----------
-tttacaatgtttttgttgtgtttgtttgtttacaacttga------------catattac-gagtataaat
tcg----tctaaca--ggcacgctc-ttttttcctt------------------tcccattaaaaaatattc
taaagttaccattgaattttgctaacaatatagaaaatataaattt-aaaggatc-ccaaacaaatgggagc
taacaaccctaacttatttaatacggacgagtctacgactcctccggattatggt-----------------
----------gaagacagtctttct---------------attacacatagagaaaaccattcttcc-----
------------------------gggacggcagataattcttcta------------cctctccgttgaaa
aaa-----------------------gcatttttatcattcatttcaatctttgtgctaaacgtacccgcag
tt--tgttatctaacgtataaggacgctctctttaaagattatggcaaa----------gatgaatgggtat
attttgcagtgtgg---tgtgctagttgcctaatgatttttatttctttatggtgtaagtgacacgatagga
ctattctta-cgttcagt---cactaactcattagacttctatgaaacttggatcaaggcag----------
--------------------------------------------------------------------tcaa
agtaactgtaattttcttggcacaatgtata---aaggtgactgt---------------------------
------agttttcttggcacaatgtgtaaaggtgacttcaatttccttggcaaaatgtgtaaagttgactgc
agttttcttggcacaatgtgtaaaggtgactgcagttttcttggcacaatgtgtaaaggtgatctctattgg
ccttttcaacataagaagagaaatgatgattataatttggttactctggttaatcatttgttgtatactctt
tggttgcgtcaaatctggcgatctgaacttaaataaggctctcatctattcca---catgcactatttcggc
tgttttacttttaattgtatcatctggtaagtgaagtta---------caatgctaaacgctgacaaacagt
ttgtattccattttggacattcgagcgtacgttagctaagttggcaaaagtgtttttgttacaaagtggtat
-cgtgttggtactaaacggtacgatgtttttac--gtggtaaacattttgaatggacaggttgtgaaattga
agcctctgtgctatttatt-atgggcaatgttctttttctttgcgaaatgggttcgttaaatatt--cttga
agtttactctaaccatgccagaatgtccaggt--------------gcactcataagaacacgaaactc---
--------tatcaggaatggtatagcttttatattaggt---atgtgtattcaaccaa-ctgtatgaatgat
tctttacttacccgattagaaggt------------------------------------------------
---------------gcagggagagcgattagaggtgccaacg---ataataatg---acattcccttgggg
gaaatggaagttgaaagcgaggtctaa
>wtf23/1-1786
taaggaaatctaagttggggtgaataaaaagggca--gtgacaaaataaatgtgtcag--aagcaatt-cac
tgcctcgttcagttttttcgttcttc-ttttttt------atgccattgtttgaaggaa---ttagttggaa
atttgtttg-aacaattttattattttgttaaaaagtctttaaagcgattgga-attggact----acagag
tgaatattcttgattttgctgtttcgtttgtcgcaatcacaacaattg------aactatttgtgtgtatat
cattaaata--------atagactgtcgttagaaaatgaagaataaatattaccccttgaggtcgtctatgg
atgaattgagtg------caaaaaacgataatgaaa------------------ttgatttggaaaaaggtc
ctctcccagaatacaattcagaagatgggagcacattgcctccatattcaggtaagtgttgtgttgttggta
gataagataaagaattgag------tgtgtcaaggattatttgctgtgtctgtttgttttga----------
-tttacaatgtttttgttgtgtttgtttgtttacaacttga------------catattac-gagtataaat
tcg----tctaaca-gggcacgctc-ttttttcctt------------------tcccattaaaaaatattc
taaagttaccattgaattttgctaacaatatagaaaatataaattt-aaaggatc-ccaaacaaatgggagc
taacaaccctaacttatttaatacggacgagtctacgactcctccggattatggt-----------------
----------gaagacagtctttct---------------attacacatagagaaaaccattcttcc-----
------------------------gggacggcagataattcttcta------------cctctccgttgaaa
aaa-----------------------gcatttttatcattcatttcaatctttgtgctaaacgtacccgcag
tt--tgttatctaacgtataaggacgctctctttaaagattatggcaaa----------gatgaatgggtat
attttggagtgtgg---tgtgctatttgcctaatgatttttatttctttatggtgtaagtgacacgataggt
caattctta-ccttcagt---cactaactcattagacttctatgaaacttggatcaaggcag----------
--------------------------------------------------------------------tcaa
agtaactgtaattttcttggcacaatgtata---aaggtgactgt---------------------------
------------------------------------------------------------------------
---------------------------------agttttcttggcacaatgtgtaaaggtgatctctattgg
ccttttcaacataagaagagaaatgatgattataatttggttactctggttaatcatttgttgtatactctt
tggttgcgtcaaatctggcgatctgaacttaaataaggctctcatctattcca---catgcactatttcggc
tgttttacttttaattgtatcatctggtaagtgaagtta---------caatgctaaacgctgacaaacagt
ttgtattccattttggacattcgagcgtacgttagctaagttggcaaaagtgtttttgttacaaagtggtat
-cgtgttggtactaaacggtacgatgtttttac--gtggtaaacattttgaatggacaggttgtgaaattga
agcctctgtgctatttatt-atgggcaatgttctttttctttgcgaaatgggttcgttaaatatt--cttga
agtttactctaaccatgccagaatgtccaggt--------------gcactcataagaacacgaaactc---
--------tatcaggaatggtatagcttttattttaggt---atgtgtattcaaccaa-ctgtatgaatgat
tttttacttacccgactaggaggg------------------------------------------atagga
aatgcgatgatggggctagcaaatgcgtttagaggtggcaacgataataataata---acattcccttgggg
gaaatggatgtcgaaggcgaagtttaa
>cw8a/1-1740
taaggaaagctaagttggggtgaataaaaa-ggca--gtgacagaataaatgtgtcag--aagcaatc-cac
tgcctcgttcagttttttcgttcttc-ttttttt------atgccattgtttgaaggaa---ttagttggaa
atttgtttg-aacaattttattattttgttaaaaagtctttaaagcgattgga-attggact----acagag
tgaatattcttgatttcgctgtttcgtttgtcgcaatcacagcaattg------aactatttgtctgtatat
cgtacaata--------atagattgtttttaaggaatgaagaataaagattatccattgaggacttctatgg
atgaaatgagtg------caaaaaacgataatgaaa------------------ttgatttggaaaaaggtc
ctctcccagaatacaattcagaagatgggagcacattgcctccatattcaggtaagtgttgtgttgttggtg
gataagataaagaattgag------tgtattaaggattatttgctgtgtctgtttgttttga----------
-tttacaatgtttttgttgtgtttgtttgtttacaacttga------------catattac-gagtataaat
tcg----tctaaca-gggcacactc-ttttttcctt------------------tcccattaaaaaatattc
taaagttaccattgaattttgctaacaatacagaaaatttaagttt-aaaggatc-ccaaacaaatgggagc
taacgaccctaacttatttaatacggacgagtctacgactcctccggattatggt-----------------
----------gaagacagcctttct---------------aatacacatagagaaaaccattcttcc-----
------------------------gggacggcagataattcttcta------------cctctcggtcgata
aaa-----------------------ctgctaatatcattcattccaatctttgtgctaaacgtacccgcag
tt--tgttatctaacgtataaggacgctctctttaaagattatggcaaa----------gatgaatgggtat
attttggagtgtgg---tgtgctatttgcctaatgatttttatttctttatggtgtaagtgacacgatagga
ttattctta-cgttcatt---cactaactcattaggcttctatgaaacttggaccaaggcag----------
--------------------------------------------------------------------tcaa
agtaactgt---------------------------------------------------------------
------------------------------------------------------------------------
---------------------------------aatttccttggcaaaatgtgtaaaggtgatctctattgg
ccttttcaacataagaagagaaatgatgattataatttggttactctggttaatcatttgttgtatactctt
tggttgcgtcaaatttggcgatctgaacttaaataaggctctcatctattcca---catgcactatttcggc
tgttttacttttaattgtatcatctggtaagtgaagtta---------caatgctaaacgctgacaaacagt
ttgtattccattttggacattcgagcgtacgttagctaagttggcaaaagtgtttttgttacaaagtggtat
-cgtgttggtactaaacggtacgatgtttttac--gtggtaaacattttgaatggacaggttgtgaaattga
agcctctgtgctatttatt-atgggcaatgttctttttctttgcgaaatgggttcgttaaatatt--cttga
agtttactctaaccatattagaatgcccagga--------------gctctcataaggacacgtaactc---
--------tatcagggatggtataggttatatattaggt---atgtgtattcaaccaa-ctgtatgaatgat
tctttacttacccgattagaaggt------------------------------------------ataggg
aat------------atagggagagcgattagaggtgccaacgataataataata---acattcccttggaa
gaaacggaggccgaaagcgaagtctaa
>cw27/1-1807
taaggaaatctaagttagggtgaataagaagggca--gtgacaaaatgaatgtgtcag--aagcaatc-cac
tgcctcgttcagttttttcgttcttc-ttttttt------atgccattgtttgaaggaa---ttagttggaa
atttgtttg-aacaattttattattttgttaaaaagtctttaaagcgattgga-attggact----acagag
tgaatattcttgatttcgctgtttcgtttgtcgcaatcacagcaattg------aactatttgtgtgtatat
cgtacaata--------atagattgtttttaaggaatgaagaataaatattatcccttgaggtcgtctatgg
atgaattgagta------caaaaaacgataatgaaa------------------ttgatttggaaaaaggtc
ctctcccagaatacaattcagaagatgggagcacattacctccatattcaggtaagtgttgtgttgttggtg
gataagataaagaattgag------tgtattaaggattatttgctgtgtctgtttgttttga----------
-tttacaatgtttttgttgtgtttgtttgtttacaacttga------------catattac-gagtataaat
tcg----tctaaca-gggcacactc-ttttttcctt------------------tcccattaaaaaatattc
taaagttaccattgaattttgctaacaatatagaaaatttaaattt-aaaggatc-ccaaacaaatgggtca
gagtattactaaattattcaattggaacaagtctacgactcctccagattatgatgaaaatcgtcttcttat
tacagacgaaggaaacaatcctcct---------------aacacacatagagaaaaccattcttcc-----
------------------------gggacgacagataattctt---------------cccctttcttgata
aaa-----------------------ctgctaatatcattcacttcaatcattctattcaatgctccagcag
tt--tgttatctaaagtataaggacgctttctttaaaaattatggcgca----------gcggaatggactc
taattggattttgg---tgtgctagttccctgataatttttactttttcatggtgtaagtgagacgatagga
ctattctta-cattcatt---cactaactcattaggcttctatgaaacttggaccaaggcag----------
--------------------------------------------------------------------tcaa
agtaactgtaattttcttggcacaatgtata---aaggtgactgc---------------------------
------------------------------------------------------------------------
---------------------------------aatttccttggcaaaatgtgtaaaggtgatctctattgg
ccttttcaacataagaagagagatgatgattataatttggatactctggttaatcatttgttgtatactctt
tggttgcgtcaaggatggtagactaaacttaaataaggctctcatatgttcca---catgcactatttcggc
tgttttatttttaattgtatcatctggtaagtgaagtta---------caatgctaaacgctgacaaacagt
ttgtattccaatttggacactttggcgtgcattatctgggatgctacaagtgttgggtatacatggcattat
-cgcactattagtaaacggtttaatgtctttat--ttggtaaacatttcggatggagaggatacgaaatcga
agggtttgtgctctttttc-acgggcaatgctctttttctttacgaaatgggttcgttatatatt--cctgt
aatttactctaaccataccagaacgtccaggt--------------gtactcaagaggatgcgcaacac---
--------tactaggaatgttataggttttatattaggt---atgtgtattcaaccaa-ctgtatgaatgat
tctttacttacccgactaggaggt------------------------------------------atagca
aatgcgattggagggatagcaaatgcgattggaggtgccaacg---ataataatg---acattcccttgggg
gaattggaagttgaaagcgaagtctaa
>cw21/1-1876
taaggaaagctaagttggggtgaataagaagggta--gtgacaaaatgaatgtgtcag--aagcaatt-cac
tgcctcgttcagttttttcgttcttctttttttt------atgccattgtttgaaggaa---ttagttggaa
atttgtttg-aacaattttattattttgttaaaaagtctttgaagtggttgga-attggact----acagag
tgaatattcttgatttcgctgtttcgtttgtcgcaatcacagcaattg------aactatttgtctgtatat
cgtacaata--------atagattgtttttaagaaatgaagaataaagattatccattgaggacttctatgg
atgaaatgagtg------caaaaaacgataatgaaa------------------ttgatttggaaaaaggtc
ctctcccagaatacaattcagaagatgggagcacattgcctccatattcaggtaagtgttgtgttgttggtg
gataagataaagaattgag------tgtgtcaaggattatttgctgtgtctgtttgttttga----------
-tttacaatgtttttgttgtgtttgtttgtttacaacttga------------catattac-gagtataaat
tcg----tctaaca-gggcacactc-tttttcctttaccaagtattaatccctgtcgcattaatcaattctc
tcaaattattataaag----attgttaattaattaaatttagattt-aaacaatc-ccaaacaaatgggtca
gaatattactaaattattcaattggaacaagtctacgactcctccagattatgatgaaaatcgtcttcttat
tacagacgaaggaaacaatcctcct---------------aacacacatagagaaaaccattcttcc-----
------------------------gggacggcagataattctt---------------ctcctcggtttata
aaa-----------------------ctgctaatatcattcattccaatctttgtgctaaacgtacccgcag
tt--tgttatctaacgtataaggacgctctctttaaagattatggcaaa----------gatgaatgggtat
attttggagtgtgg---tgtgctagttgcctgatgatttttatttctttatggtgtaagtgacacgatagga
ttattctta-cgttcatt---cactaactcattaggcttctatgaaacttggaccaaggcag----------
--------------------------------------------------------------------tcaa
agtaactgtaattttcttggcacaatgtgta---aaggtgactgc---------------------------
------agttttcttggcacaatgtgtaaaagtg--------------------------------------
----------------------------actgtaatttccttggcacaatgtgtaaaggtgattgcggtcgg
tttgtataactcaaaaaaagatttggtggttacaatctggctcgcatgggtagtcatttgttttatactctt
tggttgcgtcaaggatggtagactaaacttaaataaggcactcatctgttcca---caagcagtatttcggc
tgctttatttttcattttattgcttggtaagtgaaatta---------tcttgctaaacgctgacaaacagt
ttgtattccaatttggacactttggcgtgcattatctgggatgctacaagtgttgggtatacatggcattat
-cgcagtattagtaaacggtttaatgtctttat--ttggtaaacatttcggatggagaggctacgaaatcga
agggtttgtgctctttttc-actagcaatgctctttttctttacgaaatgggttcgttgtatatt--cttga
agtttactctaaccatattagaatgcccagga--------------gctctcagaaggatgcccaaatc---
--------tatcaggaatggtatagcttctttcctaggt---atgtgtattcaaccaa-ctgtatgaatgat
tttttacttacccgactaggaggta---------------------tagcaaatgcgattagagggatagca
aatgcgattagagggatagcaaatgcgattgaaggtgccaacg---ataataatg---acattcccttgggg
gaaatggatgttgaaagcgaagtctag
>cw23/1-1422
taaggaaagctaagttggggtgaataaaaagggca--gtgacaaaataaatgtgtcag--aagcaatt-cac
tgcctcgttcagttttttcgttcttc-ttttttt------atgccattgtttgaaggaa---ttagttggaa
atttgttta-aacgattttattattttgttaaaaagtctttaaagcgattgga-attggact----accgag
tgaatattcttgatttcgctgtttcgtttgtcgcaatcacagcaattg------aactatttgtgtgtatat
cattcaata--------atagactgttgttagaaaatgaagaataaatattatcctgtgaggacttctatgg
atgaaatgaatg------caaaaaacgataatgaaa------------------ttgatttggaaaaaggtc
ctctcccagaatacaattcagaagatgggagcacattgcctccatattcaggtaagtgttgtgttgttggtg
gataagataaagaattgag------tgtgtcaaggattatttgctgtgtctgtttgttttga----------
-tttacaatgtttttgttgtgtttgtttgtttacaacttga------------tataatac-gagcataaat
tcg----tctagca-aaccacacac-tttcttcctt------------------ctacatctt---------
-------------------------------------------ctt-aaaaaaaa-----------------
-----------aaaaaaccaaatttcaaaagttatttatttt------------------------------
----------attaatgct---------------------ttcagaaatttggaaatatattaaaac-----
tgtatctgaggattcaagtaca--ggacctacagaaactacaaa--------------tcccaatgtcgaaa
gaagacaagaattcaaagattcacatccatatatatatttccttctgagactactaatatcagttcttgcag
ttagtgttgtcttttttactgcatgggtttgtgtaaacccgttggagaagtcgatattcggcaaggtagctt
tctccgtcacaatt---ggtataacatgtccaatattgtttattgctattttctgtaagctatgc-atgaag
ttgctaata-cgtccatt---cactaactcattagacttctatgaaacttggaccaaggcag----------
------------------------------------------------------------------------
-----tcaagcactttttaaaaaagtggaga---aacatgttttt---------------------------
------------------------------------------------------------------------
---------------------------------tgctttttgtaaaagttctatt-----------------
------------------------------------------------------------------------
------------------------------------------------ttttg---cttgg-----------
------------------------------------------------------------------------
--------------------------------------------------------------------tttt
attaaaagctgaaaacaaattgagttcacatttaggtgatcaacaatggggatggaaatgctcggcatccgc
tttcactttcatggctgta-tcaagcattctcatattcattgctgaaacaggtttgttgtttactaaaca-t
aattaatactaacgatatagtggaaccgggatcttgctctacagatttggtgaaaagagtacgagaata---
--------ttgtggtaaatttgataaaa-------aaac---atataactttaaatgt-gtttgctaatcat
cattaggttatgaggccagacaac------------------------------------------------
----------------------------------acgtgaatg---aatacacag---ctattccattacgt
gagatgaaccgtgaaagtgaagcctaa
>wtf15/1-1388
taatagtattttcgttgcacgttataaaaggagca--gtgacaaaatgggtatgtaag--aggaaatc-gca
ttttagagatgggttttgaaagattt-ttttttt------ctgata----------------ctagttgaga
agctaaaag-aaacagttagttcttttttagaggtctattgatcgccgctctacattgaattgttgataaaa
gaggttttcttaa--tagctcttacgtttgtcgcaatcccagcaattg--------------gtatattttt
gagtatatc--------ttacctccatttaataagatgagcaataattatacttccttaagcagctctttag
atgaagaaatgg---gattgaaggcaggacatgaaa------------------ttgacttggaaggaagcc
caccttcagagcacaattcggaggagaaaagcacattgccttcaaattcaggtacgttatgtt---------
---gttaatatgaaagaaa------acattatagtaaaaactgtatcttgatgttatttaaa----------
------aataacatgtttgtgattatttggttacattcgactt-------------------actcaaattt
tcga-ttctaagcg-cggtgagctttttttttctttca----------------------------------
-----------------------------------------------aatataatataaattcct-------
----------------gttaatgtttgaagtttcagcattt-------------------------------
-------------------------------actaatgcattcagatattctgacgtccgctaatcc-----
tgtgtct-----------------caagcttcagaaactccaga--------------tcacagcatcgaaa
gtaatacaggatctacgcaatcgcccacaagccatagtctacttctgaagttctctttttgtattgtttatt
attcttattttgcaattgttgtgcttggttgcgtgcttccttttgagcacacacacactttccttatagctt
ttttggttatattc---ggtataatctctgtgatattgtttagcggctcaatttgtaagcaaatt-gtgagg
atgttatca--gttcatt---cactaactcttcagactactatgaaacttggaccaagactgtgaagcac--
--------------------------------------------------------------tttttgaaaa
aagtgataagccctttc-----aagaaggaa---tacattgtgtg---------------------------
------------------------------------------------------------------------
---------------------------------tgcatttttaaaaacttttgtt-----------------
------------------------------------------------------------------------
------------------------------------------------ttcta---tgggc-----------
------------------------------------------------------------------------
--------------------------------------------------------------------tttt
-gaaaacgattgaacattttttagttcttcttt--ctggtgataaatggggatggaaatgctcaacattatc
tagcattctcactcctgta-tcatgcatctctttttgcttaaatgaatcaggttcgttattgtaa--taatt
tagttatattaataatacagtacaactcagatcatgcagcactcatttgttcataaataccgtggcatg---
-----gattaaatgtatgttctataaat---aatgagat---atttcttgcaaagaattttctattaacgat
attaagctcttggtggcggaaaaa------------------------------------------------
----------------------------------atgcgtttg---aaaataact---acaatcaattgaat
gaaacaagtcccgaagacctagtttag
>cw15/1-1388
taatagtattttcgttgcacgttataaaaggagca--gtgacaaaatgggtatgtaag--aggaaatc-gca
ttttagagatgggttttgaaagattt-ttttttt------ctgata----------------ctagttgaga
agctaaaag-aaacagttagttcttttttagaggtctattgatcgccgctctacattgaattgttgataaaa
gaggttttcttaa--tagctcttacgtttgtcgcaatcccagcaattg--------------gtatattttt
gagtatatc--------ttacctccatttaataagatgagcaataattatacttccttaagcagctctttag
atgaagaaatgg---gattgaaggcaggacatgaaa------------------ttgacttggaaggaagcc
caccttcagagcacaattcggaggagaaaagcacattgccttcaaattcaggtacgttatgtt---------
---gttaatatgaaagaaa------acattatagtaaaaactgtatcttgatgttatttaaa----------
------aataacatgtttgtgattatttggttacattcgactt-------------------actcaaattt
tcga-ttctaagcg-cggtgagctttttttttctttca----------------------------------
-----------------------------------------------aatataatataaattcct-------
----------------gttaatgtttgaagtttcagcattt-------------------------------
-------------------------------actaatgcattcagatattctgacgtccgctaatcc-----
tgtgtct-----------------caagcttcagaaactccaga--------------tcacagcatcgaaa
gtaatacaggatctacgcaatcgcccacaagccatagtctacttctaaagttctctttttgtattgtttatt
atttttattttgcaattgttgtgcttggttgcgtgcttccttttgagcacacacacactttccttatagctt
ttttggttatattc---ggtataatctctgtgatattgtttagcggctcaatttgtaagcaaatt-gtgagg
atgttatca--gttcatt---cactaactcttcagactactatgaaacttggaccaagactgtgaagcac--
--------------------------------------------------------------tttttgaaaa
aagtgataagccctttc-----aagaaggaa---tacattgtgtg---------------------------
------------------------------------------------------------------------
---------------------------------tgcatttttaaaaacttttatt-----------------
------------------------------------------------------------------------
------------------------------------------------ttcta---tgggc-----------
------------------------------------------------------------------------
--------------------------------------------------------------------tttt
-gaaaacgattgaacattttttagttcttcttt--ctggtgataaatggggatggaaatgctcaacattatc
tagcattctcactcctgta-tcatgcatctctttttgcttaaatgaatcaggttcgttattgtaa--taatt
tagttatattaataatacagtacaactcagatcatgcagcactcatttgttcataaataccgtggcatg---
-----gattaaatgtatgttctataaat---aatgagat---atttcttgcaaagaattttctattaacgat
attaagctcttggtggcggaaaaa------------------------------------------------
----------------------------------atgcgtttg---aaaataact---acaatcaattgaat
gaaacaagtcccgaagacctagtttag
>wtf11/1-1391
gatcgttacacacagcgaaataaacaaaaaaatcattgtgacaaaatgatggtgtcagtaaagaaatg-caa
tgcctcattgagtgttgttccttttt-ccttttt-catgaatgccgttatttgaa--------------aaa
acttatttg-accgacttgcttggtttgttaaaagtcgttgaaaactagtgga-attcagtt----acaggt
tga--tttttagatttctctattttgttttgtcttgatctagcaattaaagtatatttg--tgcataaatct
aattgaact---tacaagttatcctttccttgaaaatgaacagcaattacgttcccttgacaagttcggtag
atgtggaagaga---aaatggaatcggaaaatggagttgatttaggaaatgatattgacttggaaaaaggtt
tacctctaaaatacaattcggagaatgagagcggtttgccttcaaattcaggtacggtttatt---------
---gtttatcataaaaaaatg---------caatagtaaagaaagttttacttcttgtctaa----------
------------ctgttagtgaacg-ttatgtgcaatcaac------------tctagaatagcacgcacgt
tcgtcttcctttcc-caatgaactaattttttcatttg-------------------tattaa----ctatt
cgtagcttc----------------------------ttcatattt-aatcaatc-ctgatcctacgatgga
ccttgaagcgcaaacgttcaatcacaatgaatccacgacctctgtaggccatgac-----------------
----------aatagcaactctcct---------------cctaaatgtcggaaaacttgttcatct-----
------------------------aataaggtgtatagtaatgagg------------tgcctctgttattt
gtt-----------------------tttgtgatatctatttccatagtctgtatatttgatcttgttatct
tt--ggttgtctacagtataacatggtttctatggacgatttacacgta----------atgcaacgtttat
---------cgtgg---ttctgtgctagccttgctcttttgtttattttaatgcgtaagtgagac-atggaa
ttg-tacta-tactcaat---aactaattcattaggctactatgatttttggaccaaggcat----------
-----------------------------------------------------------------gcaaaga
tggaatcaagcacatttttaagaagtggaaa---aacacgcctct---------------------------
------------------------------------------------------------------------
---------------------------------tgctttccttcaagtgcttata-----------------
------------------------------------------------------------------------
------------------------------------------------ttcaa---catca-----------
------------------------------------------------------------------------
--------------------------------------------------------------------ttgg
-ctttttcgtgcgaaaaggtctaaaagacagtt--ttggcgagcaatgggggttgaaaacatctctctttgc
ccatgtttcctttgctact-atgagcatctttatcttcatttttgaaacatgttcgttatatacc---tgtt
attatattctaaccatgtagtaaaaccaggatcatgcagtgtcgattggatcgcaaggatattgaaag----
--------cggtggtatgttgcatgg--------gagac---attttatgatgagttg-ttttactaacaaa
actttataggt-------------------------------------------------------------
----------------------------------------------------------gtattttcttgaag
a----------ttcagatgaattgtag
>cw11/1-1395
gatcgttacacacagcgaaataaacaaaaaaatcattgtgacaaaatgatggtgtcagtaaagaaatg-caa
tgcctcattgagtgctgttccttttt-ctttttttcatgaatgccattgtttgaa--------------aac
acttatttg-accgacttgcttggtttgttaaaagtcgttgaaaactagtgga-attcagtt----acaggt
tga--tttttagatttctctattttgttttgtcttgatctagcaattaaagtatatttg--tgcataaatct
aattgaact---tacaagttatcctttccttgaaaatgaacagcaattacgttcccttgacaagttcggtag
atgtggaagaga---aaatggaatcggagaatggagttgatttaggaaatgatattgacttggaaaaaggtt
tacctctaaaatacaattcggagaatgagagcggtttgccttcaaattcaggtacggtttatt---------
---gtttatcataaaaaaatg---------caatagtaaagaaagttttacttcttgtcaaa----------
------------ctgttagtgaacg-ttatgtgcaatcaac------------tctaggataacacgcacgt
tcgtcttcctttcc-caatgaactaattttttcatttg-------------------tattaa----ctatt
cgtagcttc----------------------------ttcatattc-aatcaatc-ctgatcctacgatgga
ccttgaagcgcaaacgttcaatcacaatgaatccacgacctctgtaggccatgac-----------------
----------aatagcaactctcct---------------cctaaatgtcggaaaaattgttcatct-----
------------------------aataaggtgtatagtaatgagg------------tgcctctgttattt
gtt-----------------------tttgtgatatcattttccatagtctgtatatttgatcttgttatct
tt--ggttgtctacagtataacatggtttctatggacgatttagacgta----------atgcaacgtttat
---------cgtgg---ttctatgctagccttgctcttttgtctattttaatgcgtaagtgagac-atggaa
ttg-tacta-tactcaat---aactaattcattaggctactattatttttggaccaaggcat----------
-----------------------------------------------------------------gcaaaga
tggaatcaagcacatttttaagaagtggaaa---aacacgcctct---------------------------
------------------------------------------------------------------------
---------------------------------tgctttccttcaagtgcttata-----------------
------------------------------------------------------------------------
------------------------------------------------ttcaa---catca-----------
------------------------------------------------------------------------
--------------------------------------------------------------------ttgg
-ctttttcgtgcgaaaaggtctaaaagacagtt--ttggcgagcaatgggggttgaaaacatctctctttgc
ccatgtttcctttgctact-gtgagcatctttatcttcatttttgaaacatgttcgttatatacc---tgtt
attatattctaaccatgtagtaaaaccaggatcatgcagtgtcgattggatcgcaaggatattgaaag----
--------cgatggtatgttacatgg--------gagacatcattttatgatgagttg-ttttactaacaaa
actttataggt-------------------------------------------------------------
----------------------------------------------------------gtaatttcttgaag
a----------ttcagatgaattctag
>wtf7/1-1161
tgatgaatgtggaacagaaatgaaatcctgtaaaa--atgacaaaacgaatgtgtcag--acgaattg-agc
taattcagaaaaagccttattttcct-tttactt------tctactttgctttcaatata-----aagaaga
agctggttg-aacgtttaattcatact-------------------------------agct----gggaag
ttaatattcttgtttacgttgttttgctt----caacaattttgattc----------t--tgcaattctgt
gatctaatcttatatttttcgtccaaatgctaaaaatgagtggttcttatgctcccattgaggattctgcag
atgaattgagtgtgcactcaggaaatgataatgaaa------------------ttgatttggagaaaggtc
tccttcctaaatgtaatacgggcaatggaggaaca---accccttgttcaggtaagtattgta---------
---gttaataaggaaagatgataatttc-aaaaaaaaaagaagtgattttgttttactacaaacagtacgct
ccccatcatttcgctgatgtgtact-tttatattagtcgattcacctaaaatgtgtaaaac-atacatacct
t------------a-ttttttacta-tttcacttatg-aa---------ctgcatgattctaa----tattt
tttttcttt----------------------------ttcagaacc-tccacatt-atgattccgacgctgt
ggtcga-----aatggatatgtatgaaaataatatatacatg--cggacttt--------------------
----------taaactaagacctttt--------------gctaagagcggagtaactaattcttccaatgt
tgtgttcca-aatgaaaacatatgaaaataatagacacatgcagacttttagactaagaccttttgctaaga
acgg---agtaactaatggagtaaagcttgcacaatcattatttctgctgttaccgtttaattttattttct
tc--gcttgtttattttttaggaaagcttcattcactgacttctctctc----------atggggtggattt
tgtttggaatatgg---tgtttaacttgctttctttcatctttcattttgtatggtaagtgaggc-atgagc
ttgccaata-cgttcatttcccgttaacttaatagcatatcatgaaagttggacgaagttcgcc--------
--------------------------------------------------------------------cgag
agcgatcgcaagagttctcgctaattcttt---------------t--------------------------
------------------------------------------------------------------------
----------------------------tgggttgctttttccaggaattgtcac-----------------
------------------------------------------------------------------------
--------------------------------------------------------catgg-----------
------------------------------------------------------------------------
--------------------------------------------------------------------tcgt
------------------------------------------------------------------------
---------------------------------tttttatgcactatatatgcgtagtatgtatg-------
------------------------------------------------------------------------
---------------------------------------------------------------------g--
------------------------------------------------------------------------
------------------------------------------------------------------------
-----------------------ctag
>cw7/1-1159
tgatgaatgtggaacagaaatgaaatcctgtaaaa--atgacaaaacgaatgtgtcag--acgaattg-agc
taactcagaaaaagccttattttcct-tttactt------tctactttgctttcaatata--------aaga
agctggttg-aacgtttaattcatact-------------------------------agct----gggaag
ttaatattcttgtttacgttgttttgctt----caacaattttgattc----------t--tgcaattctgt
gatctaatcttatatttttcgtccaaatgctaaaaatgagtggttcttatgctcccgttgaggattctgcag
atgaattgagtgtgcactcaggaaatgataatgaaa------------------ttgatttggagaaaggtc
tccttcctaaatgtaatacgggcaatggaggaaca---accccttgttcaggtaagtaatgta---------
---gttaataaggaaagatgataatttcaaaaaaaaaaagaagtgatttcgttttactacaaacagtacgct
ccccattatttcgctgatgtgtact-tttatattagtcgattcacctaaaatgtgtaaaac-atacatacct
t------------a-ttttttacta-tttcacttatg-aa---------ctgcatgattctaa----tattt
ttttccttt----------------------------ttcagaacc-tccacatt-atgattccgacgctgt
ggtcga-----aatggatatgtatgaaaataatatatacatg--cagacttt--------------------
----------taaactaagacctttt--------------cctaagagcggagtaactaatttttccaatgt
tgtgttcca-aatgaaaacatatgaaaataatagacacatgcagacttttagactaagaccttttgctaaga
acgg---agtaactaatggagtaaagcttgcacaagtattatttctgctgttaccgtttaattttattttca
tc--gcttgtttattttttaggaaagcttcattcactgacttctctctc----------atggggtggattt
tgtttggaatatgg---tgtttaacttgctttctttcatctttcattttgtatggtaagtgaggc-atgagt
ttgccaata-cgttcatttcccgttaacttaatagcatatcatgaaagttggaccaagttcgcc--------
--------------------------------------------------------------------cgag
agcgaccggatgatttcgcgggaattctta---------------t--------------------------
------------------------------------------------------------------------
----------------------------tctgttgctttttccaggaattgtcac-----------------
------------------------------------------------------------------------
--------------------------------------------------------catga-----------
------------------------------------------------------------------------
--------------------------------------------------------------------tcgt
------------------------------------------------------------------------
---------------------------------tttttatggaatatatatgaatagtatatatg-------
------------------------------------------------------------------------
---------------------------------------------------------------------g--
------------------------------------------------------------------------
------------------------------------------------------------------------
-----------------------ctag
>wtf14/1-1175
taatgtaacttag--------gaatactgctagtc--ttcttaaaatgcggatgttag--aagtaatc-tac
ctcctaaatcagctttttggttccta-tttttga-----atattctttgttttaagcaa---ttgattcgaa
atttttc---aattttgtaattctctgcttagtataactttgtaagatctgaa-attgcgat----aatttg
aaag-------gaccttgcttgtttgttta-cgcagttatatcaaccg--------------gcgcattttt
tgatcaacc--------tctttttatcgc-tcattatggaaaacaatcatcatttggctaaggattctttgg
atg------------aattgaatcctaaacgtggaa------------------aaggcgagcacgaaactc
aggtctcacaatacactgtggtcgaggaagccactatacctcagtctttaggtaagaaaaataccct-----
--cgttgggaagaaaaaga-----------------------------------------------------
------------------------------------------------------------------------
-------------a-cttcatattc-----------------------------------------------
-----------------------------------------------aaaaagatagcaatttta-------
---------------acgtaaaagtgaaaacttccagacct-------------------------------
----------------------------------------gctgatcataaagtgatggaagcttct-----
------------------------aaggttgctgatactcgta---------------cggcttggtcgaca
aaa-----------------------attccagcagtacttcttcctgttttcgtaataaatattgctttgt
tt--aaatatctcgtgtttgcaaacttttcaactaaagat-------------------------cgggtgc
tatttggattgggaaatggtggaattaacatattttcgatgtggcttttactcggtaagtggact-atgtga
ttactatcagtatgcagc---tgctaattctatagcaacatatgaaacatggttcaggagtatcaaggaagt
tattgtc------------------------------------------------------gcttgcggagc
aggtataagatcttttccccaaaaacggggagtaaatatgctata---------------------------
------------------------------------------------------------------------
---------------------------------tgctattctcaagttgactttt-----------------
------------------------------------------------------------------------
------------------------------------------------gttaa---tgcat-----------
------------------------------------------------------------------------
--------------------------------------------------------------------ttgc
-cattcccctccttatgttttttagaagtcattt-----tgagcaatggagactgggatgcccgttggtgga
gcgtgtcattggtgttatg-ctaaacgtggcatattttataattgaaattggttcgttcttcaaa--attct
gataaatgctaactttacaagaaaatcctggtt-tattcactagagtttttaataagtactgtgattgctta
tttgctattaggggtatgctgctaaatt---cat-------------------------caatctcgatgtt
cattttccaat-------------------------------------------------------------
----------------------------------------------------------tcgtctcacttacc
aaactagatatcctaaatagaaactaa
>cw14/1-1175
taatgtaacttag--------gaatactgctagtc--ttcttaaaatgcggatgttag--aagtaatc-tac
ctcctaaatcagctttttggttccta-tttttga-----atattctttgttttaagcaa---ttgattcgaa
atttttc---aattttgtaattctctgcttagtataactttgtaagatctgaa-attgcgat----aatttg
aaag-------gaccttgcttgtttgttta-cgcagttatatcaaccg--------------gcgcattttt
tgatcaacc--------tctttttatcgc-tcattatggaaaacaatcatcatttggctaaggattctttgg
atg------------aattgaatcctaaacgtggaa------------------aaggcgagcacgaaactc
aggtctcacaatacactgtggtcgaggaagccactatacctcagtctttaggtaagaaaaataccct-----
--cgttgggaagaaaaaga-----------------------------------------------------
------------------------------------------------------------------------
-------------a-cttcatattc-----------------------------------------------
-----------------------------------------------aaaaagatagcaatttta-------
---------------acgtaaaagtgaaaacttccagatct-------------------------------
----------------------------------------gctgatcataaagtgatggaagcttct-----
------------------------aaggttgctgatactcgta---------------cggcttggtcgaca
aaa-----------------------attccagcagtacttcttcctgttttcgtaataaatattgctttgt
tt--aaatatctcgtgtttgcaaacttttcaactaaagat-------------------------cgggtgc
tatttggattgggaaatggtggaattaacatattttcgatgtggcttttactcggtaagtggact-atgtga
ttactatcagtatgcagc---tgctaattctatagcaacatatgaaacatggttcaggagtatcaaggaagt
tattgtc------------------------------------------------------gcttgcggagc
aggtataagatcttttccccaaaaacggggagtaaatatgctata---------------------------
------------------------------------------------------------------------
---------------------------------tgctattctcaagttgactttt-----------------
------------------------------------------------------------------------
------------------------------------------------gttaa---tgcat-----------
------------------------------------------------------------------------
--------------------------------------------------------------------ttgc
-cattcccctccttatgttttttagaagtcattt-----tgagcaatggagactgggatgcccgttggtgga
gcgtgtcattggtgttatg-ctaaacgtggcatattttataattgaaattggttcgttcttcaaa--attct
gataaatgctaactttacaagaaaatcctggtt-tattcactagagtttttaataagtactgtgattgctta
tttgctattaggggtatgctgctaaatt---cat-------------------------caatctcgatgtt
cattttccaat-------------------------------------------------------------
----------------------------------------------------------tcgtctcacttacc
aaactagatatcctaaatagaaactaa
