# Supplementary material for: A large gene family in fission yeast encodes spore killers that subvert Mendel’s law
Source: eLife. 2017 Jun 20;6:e26057. doi: 10.7554/eLife.26057 (PMC5478263; doi:10.7554/eLife.26057)
Supplement: Figure 5—source data 2. — DOI: http://dx.doi.org/10.7554/eLife.26057.018 [file elife-26057-fig5-data2.txt]

cds	cw9	-1	289	424	protein_coding_CDS		
cds	cw9	-1	664	1008	protein_coding_CDS		
cds	cw9	-1	1058	1369	protein_coding_CDS		
cds	cw9	-1	1415	1606	protein_coding_CDS		
cds	cw9	-1	1647	1709	protein_coding_CDS		
cds	cw9	-1	1760	1842	protein_coding_CDS		
cds	cw27	-1	289	424	protein_coding_CDS		
cds	cw27	-1	641	994	protein_coding_CDS		
cds	cw27	-1	1044	1322	protein_coding_CDS		
cds	cw27	-1	1359	1550	protein_coding_CDS		
cds	cw27	-1	1591	1653	protein_coding_CDS		
cds	cw27	-1	1704	1804	protein_coding_CDS		
cds	wtf1	-1	287	425	protein_coding_CDS		
cds	wtf1	-1	593	838	protein_coding_CDS		
cds	wtf1	-1	1158	1211	protein_coding_CDS		
cds	wtf1	-1	1266	1339	protein_coding_CDS		
cds	cw1	-1	287	425	protein_coding_CDS		
cds	cw1	-1	593	838	protein_coding_CDS		
cds	cw1	-1	886	1116	protein_coding_CDS		
cds	cw1	-1	1158	1211	protein_coding_CDS		
cds	cw1	-1	1266	1339	protein_coding_CDS		
cds	wtf5	-1	287	425	protein_coding_CDS		
cds	wtf5	-1	592	837	protein_coding_CDS		
cds	wtf5	-1	887	1192	protein_coding_CDS		
cds	wtf5	-1	1234	1275	protein_coding_CDS		
cds	wtf5	-1	1325	1398	protein_coding_CDS		
cds	cw5	-1	287	425	protein_coding_CDS		
cds	cw5	-1	592	837	protein_coding_CDS		
cds	cw5	-1	887	1192	protein_coding_CDS		
cds	cw5	-1	1234	1275	protein_coding_CDS		
cds	cw5	-1	1325	1398	protein_coding_CDS		
cds	wtf6	-1	351	426	protein_coding_CDS		
cds	wtf6	-1	595	840	protein_coding_CDS		
cds	wtf6	-1	890	1177	protein_coding_CDS		
cds	wtf6	-1	1238	1279	protein_coding_CDS		
cds	wtf6	-1	1329	1402	protein_coding_CDS		
cds	wtf10	-1	273	411	protein_coding_CDS		
cds	wtf10	-1	581	826	protein_coding_CDS		
cds	wtf10	-1	876	1148	protein_coding_CDS		
cds	wtf10	-1	1190	1231	protein_coding_CDS		
cds	wtf10	-1	1281	1354	protein_coding_CDS		
cds	cw10b	-1	276	414	protein_coding_CDS		
cds	cw10b	-1	584	832	protein_coding_CDS		
cds	cw10b	-1	882	1103	protein_coding_CDS		
cds	cw10b	-1	1145	1186	protein_coding_CDS		
cds	cw10b	-1	1236	1309	protein_coding_CDS		
cds	wtf17	-1	48	51	protein_coding_CDS		
cds	wtf17	-1	123	272	protein_coding_CDS		
cds	wtf17	-1	439	684	protein_coding_CDS		
cds	wtf17	-1	734	955	protein_coding_CDS		
cds	wtf17	-1	996	1049	protein_coding_CDS		
cds	wtf17	-1	1106	1179	protein_coding_CDS		
cds	cw17	-1	276	414	protein_coding_CDS		
cds	cw17	-1	581	826	protein_coding_CDS		
cds	cw17	-1	876	1097	protein_coding_CDS		
cds	cw17	-1	1138	1191	protein_coding_CDS		
cds	cw17	-1	1248	1321	protein_coding_CDS		
cds	cw20	-1	273	411	protein_coding_CDS		
cds	cw20	-1	579	824	protein_coding_CDS		
cds	cw20	-1	874	1095	protein_coding_CDS		
cds	cw20	-1	1136	1189	protein_coding_CDS		
cds	cw20	-1	1248	1321	protein_coding_CDS		
cds	cw25	-1	272	410	protein_coding_CDS		
cds	cw25	-1	577	822	protein_coding_CDS		
cds	cw25	-1	872	1126	protein_coding_CDS		
cds	cw25	-1	1167	1220	protein_coding_CDS		
cds	cw25	-1	1279	1352	protein_coding_CDS		
cds	wtf25	-1	262	400	protein_coding_CDS		
cds	wtf25	-1	567	812	protein_coding_CDS		
cds	wtf25	-1	862	1095	protein_coding_CDS		
cds	wtf25	-1	1136	1189	protein_coding_CDS		
cds	wtf25	-1	1250	1323	protein_coding_CDS		
cds	wtf2	-1	287	425	protein_coding_CDS		
cds	wtf2	-1	601	674	protein_coding_CDS		
cds	cw26	-1	287	425	protein_coding_CDS		
cds	cw26	-1	662	934	protein_coding_CDS		
cds	cw26	-1	983	1267	protein_coding_CDS		
cds	cw26	-1	1309	1350	protein_coding_CDS		
cds	cw26	-1	1400	1473	protein_coding_CDS		
cds	wtf20	-1	285	423	protein_coding_CDS		
cds	wtf20	-1	662	934	protein_coding_CDS		
cds	wtf20	-1	983	1216	protein_coding_CDS		
cds	wtf20	-1	1257	1310	protein_coding_CDS		
cds	wtf20	-1	1365	1438	protein_coding_CDS		
cds	wtf12	-1	274	412	protein_coding_CDS		
cds	wtf12	-1	644	916	protein_coding_CDS		
cds	wtf12	-1	1234	1287	protein_coding_CDS		
cds	wtf12	-1	1340	1413	protein_coding_CDS		
cds	cw12	-1	276	414	protein_coding_CDS		
cds	cw12	-1	646	918	protein_coding_CDS		
cds	cw12	-1	1236	1289	protein_coding_CDS		
cds	cw12	-1	1342	1415	protein_coding_CDS		
cds	wtf4	-1	289	424	protein_coding_CDS		
cds	wtf4	-1	653	925	protein_coding_CDS		
cds	wtf4	-1	974	1264	protein_coding_CDS		
cds	wtf4	-1	1301	1492	protein_coding_CDS		
cds	wtf4	-1	1533	1595	protein_coding_CDS		
cds	wtf4	-1	1646	1788	protein_coding_CDS		
cds	cw4	-1	289	424	protein_coding_CDS		
cds	cw4	-1	655	927	protein_coding_CDS		
cds	cw4	-1	976	1266	protein_coding_CDS		
cds	cw4	-1	1303	1494	protein_coding_CDS		
cds	cw4	-1	1535	1597	protein_coding_CDS		
cds	cw4	-1	1648	1769	protein_coding_CDS		
cds	cw18	-1	289	424	protein_coding_CDS		
cds	cw18	-1	655	927	protein_coding_CDS		
cds	cw18	-1	976	1299	protein_coding_CDS		
cds	cw18	-1	1336	1527	protein_coding_CDS		
cds	cw18	-1	1568	1630	protein_coding_CDS		
cds	cw18	-1	1681	1823	protein_coding_CDS		
cds	wtf13	-1	288	423	protein_coding_CDS		
cds	wtf13	-1	655	927	protein_coding_CDS		
cds	wtf13	-1	976	1332	protein_coding_CDS		
cds	wtf13	-1	1369	1560	protein_coding_CDS		
cds	wtf13	-1	1601	1663	protein_coding_CDS		
cds	wtf13	-1	1714	1856	protein_coding_CDS		
cds	wtf18	-1	287	425	protein_coding_CDS		
cds	wtf18	-1	664	936	protein_coding_CDS		
cds	wtf18	-1	985	1308	protein_coding_CDS		
cds	wtf18	-1	1345	1536	protein_coding_CDS		
cds	wtf18	-1	1577	1639	protein_coding_CDS		
cds	wtf18	-1	1690	1814	protein_coding_CDS		
cds	cw10a	-1	289	433	protein_coding_CDS		
cds	cw10a	-1	660	932	protein_coding_CDS		
cds	cw10a	-1	981	1304	protein_coding_CDS		
cds	cw10a	-1	1350	1541	protein_coding_CDS		
cds	cw10a	-1	1582	1644	protein_coding_CDS		
cds	cw10a	-1	1695	1807	protein_coding_CDS		
cds	cw19	-1	290	425	protein_coding_CDS		
cds	cw19	-1	661	933	protein_coding_CDS		
cds	cw19	-1	982	1239	protein_coding_CDS		
cds	cw19	-1	1276	1467	protein_coding_CDS		
cds	cw19	-1	1508	1570	protein_coding_CDS		
cds	cw19	-1	1621	1742	protein_coding_CDS		
cds	wtf9	-1	286	424	protein_coding_CDS		
cds	wtf9	-1	592	837	protein_coding_CDS		
cds	wtf9	-1	887	1165	protein_coding_CDS		
cds	wtf9	-1	1211	1402	protein_coding_CDS		
cds	wtf9	-1	1443	1505	protein_coding_CDS		
cds	wtf9	-1	1556	1635	protein_coding_CDS		
cds	wtf8	-1	276	414	protein_coding_CDS		
cds	wtf8	-1	583	828	protein_coding_CDS		
cds	wtf8	-1	903	1121	protein_coding_CDS		
cds	wtf8	-1	1167	1358	protein_coding_CDS		
cds	wtf8	-1	1399	1461	protein_coding_CDS		
cds	wtf8	-1	1512	1591	protein_coding_CDS		
cds	wtf16	-1	274	412	protein_coding_CDS		
cds	wtf16	-1	580	825	protein_coding_CDS		
cds	wtf16	-1	875	1087	protein_coding_CDS		
cds	wtf16	-1	1133	1324	protein_coding_CDS		
cds	wtf16	-1	1365	1427	protein_coding_CDS		
cds	wtf16	-1	1478	1581	protein_coding_CDS		
cds	cw16	-1	273	411	protein_coding_CDS		
cds	cw16	-1	874	1086	protein_coding_CDS		
cds	cw16	-1	1132	1323	protein_coding_CDS		
cds	cw16	-1	1364	1426	protein_coding_CDS		
cds	cw16	-1	1477	1580	protein_coding_CDS		
cds	wtf24	-1	272	410	protein_coding_CDS		
cds	wtf24	-1	578	771	protein_coding_CDS		
cds	wtf24	-1	876	918	protein_coding_CDS		
cds	wtf24	-1	986	1099	protein_coding_CDS		
cds	wtf24	-1	1145	1336	protein_coding_CDS		
cds	wtf24	-1	1377	1439	protein_coding_CDS		
cds	wtf24	-1	1490	1569	protein_coding_CDS		
cds	cw6b	-1	276	414	protein_coding_CDS		
cds	cw6b	-1	582	830	protein_coding_CDS		
cds	cw6b	-1	880	1224	protein_coding_CDS		
cds	cw6b	-1	1270	1461	protein_coding_CDS		
cds	cw6b	-1	1502	1564	protein_coding_CDS		
cds	cw6b	-1	1615	1697	protein_coding_CDS		
cds	cw24	-1	274	412	protein_coding_CDS		
cds	cw24	-1	582	830	protein_coding_CDS		
cds	cw24	-1	880	1104	protein_coding_CDS		
cds	cw24	-1	1141	1332	protein_coding_CDS		
cds	cw24	-1	1373	1435	protein_coding_CDS		
cds	cw24	-1	1486	1577	protein_coding_CDS		
cds	cw8b	-1	271	409	protein_coding_CDS		
cds	cw8b	-1	578	823	protein_coding_CDS		
cds	cw8b	-1	873	1118	protein_coding_CDS		
cds	cw8b	-1	1155	1346	protein_coding_CDS		
cds	cw8b	-1	1387	1449	protein_coding_CDS		
cds	cw8b	-1	1501	1601	protein_coding_CDS		
cds	wtf21	-1	273	411	protein_coding_CDS		
cds	wtf21	-1	579	824	protein_coding_CDS		
cds	wtf21	-1	872	1117	protein_coding_CDS		
cds	wtf21	-1	1154	1345	protein_coding_CDS		
cds	wtf21	-1	1386	1448	protein_coding_CDS		
cds	wtf21	-1	1499	1599	protein_coding_CDS		
cds	cw28	-1	286	424	protein_coding_CDS		
cds	cw28	-1	593	838	protein_coding_CDS		
cds	cw28	-1	888	1232	protein_coding_CDS		
cds	cw28	-1	1269	1460	protein_coding_CDS		
cds	cw28	-1	1501	1563	protein_coding_CDS		
cds	cw28	-1	1614	1723	protein_coding_CDS		
cds	wtf22	-1	287	424	protein_coding_CDS		
cds	wtf22	-1	752	842	protein_coding_CDS		
cds	wtf22	-1	892	1170	protein_coding_CDS		
cds	wtf22	-1	1207	1314	protein_coding_CDS		
cds	wtf22	-1	1420	1482	protein_coding_CDS		
cds	wtf22	-1	1534	1634	protein_coding_CDS		
cds	cw11x	-1	287	425	protein_coding_CDS		
cds	cw11x	-1	594	842	protein_coding_CDS		
cds	cw11x	-1	892	1104	protein_coding_CDS		
cds	cw11x	-1	1141	1332	protein_coding_CDS		
cds	cw11x	-1	1373	1435	protein_coding_CDS		
cds	cw11x	-1	1486	1589	protein_coding_CDS		
cds	cw22	-1	289	424	protein_coding_CDS		
cds	cw22	-1	657	1010	protein_coding_CDS		
cds	cw22	-1	1060	1305	protein_coding_CDS		
cds	cw22	-1	1342	1533	protein_coding_CDS		
cds	cw22	-1	1574	1636	protein_coding_CDS		
cds	cw22	-1	1687	1808	protein_coding_CDS		
cds	wtf19	-1	289	424	protein_coding_CDS		
cds	wtf19	-1	640	969	protein_coding_CDS		
cds	wtf19	-1	1019	1396	protein_coding_CDS		
cds	wtf19	-1	1433	1624	protein_coding_CDS		
cds	wtf19	-1	1665	1727	protein_coding_CDS		
cds	wtf19	-1	1778	1857	protein_coding_CDS		
cds	wtf23	-1	289	424	protein_coding_CDS		
cds	wtf23	-1	641	970	protein_coding_CDS		
cds	wtf23	-1	1020	1298	protein_coding_CDS		
cds	wtf23	-1	1335	1526	protein_coding_CDS		
cds	wtf23	-1	1567	1629	protein_coding_CDS		
cds	wtf23	-1	1680	1783	protein_coding_CDS		
cds	cw8a	-1	288	423	protein_coding_CDS		
cds	cw8a	-1	640	969	protein_coding_CDS		
cds	cw8a	-1	1019	1264	protein_coding_CDS		
cds	cw8a	-1	1301	1492	protein_coding_CDS		
cds	cw8a	-1	1533	1595	protein_coding_CDS		
cds	cw8a	-1	1646	1737	protein_coding_CDS		
cds	cw21	-1	290	425	protein_coding_CDS		
cds	cw21	-1	665	1009	protein_coding_CDS		
cds	cw21	-1	1059	1370	protein_coding_CDS		
cds	cw21	-1	1407	1598	protein_coding_CDS		
cds	cw21	-1	1639	1701	protein_coding_CDS		
cds	cw21	-1	1752	1873	protein_coding_CDS		
cds	cw23	-1	289	424	protein_coding_CDS		
cds	cw23	-1	655	927	protein_coding_CDS		
cds	cw23	-1	976	1197	protein_coding_CDS		
cds	cw23	-1	1238	1291	protein_coding_CDS		
cds	cw23	-1	1346	1419	protein_coding_CDS		
cds	wtf15	-1	271	409	protein_coding_CDS		
cds	wtf15	-1	615	872	protein_coding_CDS		
cds	wtf15	-1	920	1156	protein_coding_CDS		
cds	wtf15	-1	1312	1385	protein_coding_CDS		
cds	cw15	-1	271	409	protein_coding_CDS		
cds	cw15	-1	615	872	protein_coding_CDS		
cds	cw15	-1	920	1156	protein_coding_CDS		
cds	cw15	-1	1312	1385	protein_coding_CDS		
cds	wtf11	-1	294	450	protein_coding_CDS		
cds	wtf11	-1	613	933	protein_coding_CDS		
cds	wtf11	-1	981	1211	protein_coding_CDS		
cds	wtf11	-1	1250	1302	protein_coding_CDS		
cds	wtf11	-1	1359	1388	protein_coding_CDS		
cds	cw11	-1	295	451	protein_coding_CDS		
cds	cw11	-1	614	934	protein_coding_CDS		
cds	cw11	-1	982	1212	protein_coding_CDS		
cds	cw11	-1	1251	1303	protein_coding_CDS		
cds	cw11	-1	1363	1365	protein_coding_CDS		
cds	wtf14	-1	263	392	protein_coding_CDS		
cds	wtf14	-1	464	688	protein_coding_CDS		
cds	wtf14	-1	738	989	protein_coding_CDS		
cds	wtf14	-1	1030	1092	protein_coding_CDS		
cds	wtf14	-1	1156	1172	protein_coding_CDS		
cds	cw14	-1	263	392	protein_coding_CDS		
cds	cw14	-1	464	688	protein_coding_CDS		
cds	cw14	-1	738	989	protein_coding_CDS		
cds	cw14	-1	1030	1092	protein_coding_CDS		
cds	cw14	-1	1156	1172	protein_coding_CDS		
cds	cw13	-1	286	424	protein_coding_CDS		
cds	cw13	-1	594	842	protein_coding_CDS		
cds	cw13	-1	892	1125	protein_coding_CDS		
cds	cw13	-1	1166	1219	protein_coding_CDS		
cds	cw13	-1	1274	1347	protein_coding_CDS		
cds	wtf3	-1	340	414	protein_coding_CDS		
cds	wtf3	-1	738	828	protein_coding_CDS		
cds	wtf3	-1	878	1153	protein_coding_CDS		
cds	wtf3	-1	1194	1247	protein_coding_CDS		
cds	wtf3	-1	1301	1374	protein_coding_CDS		
cds	cw3	-1	340	414	protein_coding_CDS		
cds	cw3	-1	738	828	protein_coding_CDS		
cds	cw3	-1	878	1186	protein_coding_CDS		
cds	cw3	-1	1227	1280	protein_coding_CDS		
cds	cw3	-1	1334	1407	protein_coding_CDS		
cds	cw6a	-1	276	414	protein_coding_CDS		
cds	cw6a	-1	584	829	protein_coding_CDS		
cds	cw6a	-1	879	1100	protein_coding_CDS		
cds	cw6a	-1	1141	1194	protein_coding_CDS		
cds	cw6a	-1	1248	1321	protein_coding_CDS		
cds	cw2	-1	287	425	protein_coding_CDS		
cds	cw2	-1	594	839	protein_coding_CDS		
cds	cw2	-1	889	1119	protein_coding_CDS		
cds	cw2	-1	1161	1202	protein_coding_CDS		
cds	cw2	-1	1252	1325	protein_coding_CDS		
cds	wtf7	-1	255	393	protein_coding_CDS		
cds	wtf7	-1	602	644	protein_coding_CDS		
cds	wtf7	-1	882	973	protein_coding_CDS		
cds	wtf7	-1	1025	1158	protein_coding_CDS		
cds	cw7	-1	252	390	protein_coding_CDS		
cds	cw7	-1	600	642	protein_coding_CDS		
cds	cw7	-1	880	971	protein_coding_CDS		
cds	cw7	-1	1023	1156	protein_coding_CDS		
