# Supplementary material for: A large gene family in fission yeast encodes spore killers that subvert Mendel’s law
Source: eLife. 2017 Jun 20;6:e26057. doi: 10.7554/eLife.26057 (PMC5478263; doi:10.7554/eLife.26057)
Supplement: Figure 5—source data 3. — DOI: http://dx.doi.org/10.7554/eLife.26057.019 [file elife-26057-fig5-data3.fasta]

>Wtf1/1-171
-----MKNDYTSLKSPLDEED--ELKTD------HEIDLEKGPLPEYDSEEEGALPPYS-
--DHALVNNP------------------------------------PNTHRENNPSRSTD
NSS-P---------------------FLIKLLISFTPIYVLNVLA-ICYLKYKNAFFKNY
GAAEWTLFGFW-CLVCTLALIFL-------------------------------------
------------------------------------------------------------
------------------------------------------------------------
---------------------------------------------------------TLE
PGSSKINIMERLRGD-------------------------------NARDATQHVNE-YT
A-ISLREMNPESEA
>Cw1/1-248
-----MKNDYTSLKSPLDEED--ELKTD------HEIDLEKGPLPEYDSEEEGALPPYS-
--DHALVNNP------------------------------------PNTHRENNPSRSTD
NSS-P---------------------FLIKLLISFTPIYVLNVLA-ICYLKYKNAFFKNY
GAAEWTLFGFW-CLVCTLALIFLTYFYETWTKA---------------------------
----------------------------------------------CGKGIKHFLEKWR-
-----NIPMAFSEVFLFNILVGS-PRVALRHISGE-RWGLKCSLADHIIFAILSILV---
-----------------------------------------------------FIVETVE
PGSSKINIMERLRGD-------------------------------NARDATQHVNE-YT
A-ISLREMNPESEA
>Wtf5/1-269
-----MKNNYTSLKSPLDEED--ELKTD------HEIDLEKGPLPEYDSEEESTLPPYS-
--DHALVNNP------------------------------------PNTHRENHSYGTTD
NSS-P---------------------LLIILLISFTSIILFNAPE-VCYLKYKDAFFKNY
GAAEWTLFGFW-CLVCTLALIFLTYFYETWTKAV----KVTVI-----------SLAKCV
KVTA---------------------------------IFLAQCVKACGKGIKHFLKKWE-
-----NMPMAFSEVFLFNILVGS-PRMNLRYIFGD-RWGLKCSLADHIIFVVLSILV---
-----------------------------------------------------FIAETVK
PGSIRVNLIRKM-----------------------------------GYEAKQQVNE-YT
A-VPLREMNSESEA
>Cw5/1-269
-----MKNNYTSLKSPLDEED--ELKTD------HEIDLEKGPLPEYDSEEESTLPPYS-
--DHALVNNP------------------------------------PNTHRENHSYGTTD
NSS-P---------------------LLIILLISFTSIILFNAPA-VCYLKYKDAFFKNY
GAAEWTLFGFW-CLVCTLALIFLTYFYETWTKAV----KVTVI-----------SLAKCV
KVTA---------------------------------IFLAQCVKACGKGIKHFLKKWE-
-----NMPMAFSEVFLFNILVGS-PRMNLRYIFGD-RWGLKCSLADHIIFVVLSILV---
-----------------------------------------------------FIAETVK
PGSIRVNLIRKM-----------------------------------GYEAKQQVNE-YT
A-VPLREMNPESEA
>Wtf6/1-242
----------------------------------MKFDLEKGPLPEYDSEEESTLPPYS-
--DHARLSNS------------------------------------PNTHRENNPSRSTD
NSS-P---------------------LLIKLLISFTSIILFNAPA-VCYLKYKDAFFKNY
GAAEWTLFGFW-CLVCTLALIFLTYFYETWTKAV----KVTVI-----------SLAKCV
KVTA---------------------------------IFLAQCVKACGKGIKHFLKKWE-
-----NMPMAFSEVFLFNILVRS-PRMNLRYIFGD-RWGLKCSLADHIIFVVFE------
--------------------------------------------------------HPLK
PGSIRVNLIRKM-----------------------------------GYEARQYASS-NT
A-IPLREMNPENEA
>Wtf10/1-258
-----MKNNCTSLKSSIDEED--ELKTD------HEIDLEKGLLPEYDSKEEGALPLYS-
--DHARLSNS------------------------------------PNTHRENNPSRSTD
NSS-P---------------------LLIKLLISFTSIILFNAPA-VCYLKYKDAFFKNY
GAAEWTLFGFW-CLVCTLALIFLTYFYETWTKAV----KVTV------------------
-------------------------------------IFLAQCVKACGKGIKHFLKKWE-
-----NMPMAFSEVFLFNIFGGA-LRIISRHFFGK-RWGLKCSLADHIIFAILSILV---
-----------------------------------------------------FIAETVK
PGSIRVNLIRKM-----------------------------------GHEAKQQVNE-YT
A-IPLHEMNPESEA
>Cw2/1-244
-----MNNNYTSLKSPIDEED--ELKTD------HEIDLEKGPLPEYDSEEESTLPPYS-
--DHARLSNP------------------------------------PNTHRENHSSGTAD
NSS-P---------------------WFIKLLISFIPIFVLNVPA-VCYLTYKDALFKDY
GKDEWVYFGVW-CAICLMSFISLWYFYETWTKAV--------------------------
-----------------------------------------------GKGIKHFLKKWE-
-----NMPMAFSEVFLFNILVGS-PRMNLRYIFGD-RWGLKCSLAEHITFVVLSILV---
-----------------------------------------------------FIAETVK
PGSIRVNLIRKM-----------------------------------GYEAKQQVNE-YT
A-VPLREMNPESEA
>Cw10b/1-242
-----MKNNYTSLKSPIDEED--ELKTG------HEIDLEKGLLPEYDSEEEGALPPYS-
--DHAHVNNT------------------------------------PYTHRENHSSGTAE
NSSTS---------------------PLKKAFLSFIPIFVLNVPA-VCYLTYKAALFKDY
GKDEWVYFGVW-CASCLMIFISLWLFYETWTEAV--------------------------
---------------------------------------------------KHFLKKWR-
-----NVPMAFAEVLAFNIIIGGLSRMNLRYIFGD-RWGFKCSLADHIIFAILSILV---
-----------------------------------------------------FIAETVE
PGSIRVNLIRKM-----------------------------------GYKAKQQVNE-CT
A-VPLRDMNPESEA
>Cw6a/1-245
-----MKNNYTSLKSSIDEED--ELKTD------HEIDLEKGLLPEYNSEEEGALPPYS-
--DHARLSNP------------------------------------PNTHRENNPSRSTD
NSS-P---------------------FLIKLLISFTPIYVLNVLA-ICYLKYNDAFFKNY
GAAEWTLFGFW-CLVCTLALIFLTYFYETWTEAV--------------------------
---------------------------------------------------KHFLKKWR-
-----NMIFAFCKSSLFCLVLLK-AENKLSSHLGDQQWGWKCSASAFTFMAVSSILI---
-----------------------------------------------------FIAETVE
PGSCSTHLLTRLATT-------------------------------CDRDARQHVNE-CT
A-VPLRDMNPESEA
>Cw20/1-245
-----MNNNYTSLKSPIDEED--ELKTD------HEIDLEKGLFPEYNSEEESTLPPYS-
--DHARVSNP------------------------------------PNTHRENHSSGTAD
NSS-P---------------------FWIKLLISFTPIDVLNVLA-ICYLKYKDAFFKNY
GAAEWTLFGFW-CLVCTLALIFLTYFYETWTEAV--------------------------
---------------------------------------------------KHFLKKWR-
-----NMIFAFCKSSLFCLVLLK-AENKLSSHLGDQRWGWKCSASAFTFMAVSSILI---
-----------------------------------------------------FIAETVE
PGSCSTDLVKRTLAF-------------------------------YGYEARQYASS-NT
A-IPLREMNPENEA
>Cw25/1-256
-----MKNNYTSLKKPLDEED--ELKTD------HEIDLEKGLLPEYDSEEESTLPPYS-
--DHARVSNP------------------------------------PNTHRENNPSRSTD
NSS-P---------------------FLIKLLISFTPIYVLNVLA-ICYLTYKDAFFKDY
GAAEWTLFGFW-CLVCTLALIFLTYFYETWTKAV--------------------------
----------------------------------------GKGIKAVGKGIKHFLKKWR-
-----NMIFAFCKSSLFCLVLLK-AENKLSSHLGDQRWGWKCSAAAFTFMAVSSILI---
-----------------------------------------------------FIAETVE
PGSCSTDLVKRTLAF-------------------------------YGYEARQYASS-NT
A-IPLREMNPENEA
>Wtf17/1-250
MFCFETKNNYTSLKSPIDEED--ELKTD------YEIDLEKGPLPEYDSEEESTLPPYL-
--DHARVSNP------------------------------------PNAHRENHSSGTTD
DSS-P---------------------FLIKLLISFTPIYVLNVLA-ICYLKYKDAFFETY
GAAEWTLFGFW-CLVCTLVLIILTYFYETWTKAV--------------------------
---------------------------------------------------KHFLKKWR-
-----NMIFAFCKSSLFCLVLLK-AENKLSSHLGDQQWGWKCSASAFTFMAVSSILI---
-----------------------------------------------------FIAETVE
PGSCSTDLVKRTLAL-------------------------------YERDARQHVNE-YT
A-IPLHEMNPENEA
>Cw17/1-245
-----MKNNYTSLKSPIDEED--ELKTD------YEIDLEKGPLPEYDSEEESTLPPYL-
--DHARVSNP------------------------------------PNAHRENHSSGTTD
DSS-P---------------------FLIKLLISFTPIYVLNVLA-ICYLKYKDAFFETY
GAAEWTLFGFW-CLVCTLVLIILTYFYETWTKAV--------------------------
---------------------------------------------------KHFLKKWR-
-----NMIFAFCKSSLFCLVLLK-AENKLSSHLGDQQWGWKCSASAFTFMAVSSILI---
-----------------------------------------------------FIAETVE
PGSCSTDLVKRTLAL-------------------------------YERDARQHVNE-YT
A-IPLHEMNPENEA
>Wtf25/1-249
-----MKNNYTSLKSPLDEED--ELKTD------HEIDLEKGPLPEYDSEEEGALPPYS-
--DHALVNNP------------------------------------LNTHRENHSYGTTD
NSS-P---------------------LLIILLISFTSIILFNAPA-FCYLKYKDAFFKNY
GAAEWTLFGFW-CLVCTLALIFLTYFYETWSKA---------------------------
----------------------------------------------CGKGIKHFLKNWR-
-----NMIFAFCKSSLFCLVLLK-AENKLSSHLGDQRWGWKCSASAFTFMAVSSILI---
-----------------------------------------------------FIAETVE
PGSCSTDLVKRTLAF-------------------------------YGYEIRQHVNE-DA
T-ILLREMNPESEA
>Cw13/1-250
-----MKNNYTSLKSSIDEED--ELKTD------HEIDLEKGLLPEYNSEEESTLPPYS-
--DHAHVNNT------------------------------------PYTHRENHSSGTTD
NSSTS---------------------RLKKAFLSFIPIFVLNVPA-VCYLTYKDALFKDY
GKDEWVYFGVW-CASCLMIFISLWLFYESWTKA---------------------------
----------------------------------------------CGKGIKHFLKKWR-
-----NMFFAFCKSSLFCLVLLK-AENKLSSDLGDQQWGWKCSASAFTFMAVSSILI---
-----------------------------------------------------FIAETVE
PGSCSTDLVKRVREY-------------------------------CGYEARQHVNE-YT
A-IPLREMNRESEA
>Wtf3/1-190
-----MKLIWKK------------------------------------------------
-----------------------------------------------------------D
PSQ-----------------------------------NMIQRRK-VHCLHIQDAFFKNY
GAAEWTLFGFW-CLVCTLALIFLTYFYEIWTKAV----KVTV------------------
-------------------------------------IFLAQCVKACGKGIKHFLKKWR-
-----NMFFAFCKSSIFCLVLLK-GVNKLSSHLGDQQWGWKCSASAFTFMAVSSILI---
-----------------------------------------------------FIAETVE
PGSCSTHLLTRLATT-------------------------------CDRDARQHVNE-YT
A-IPLREMNPENEA
>Cw3/1-201
-----MKLIWKK------------------------------------------------
-----------------------------------------------------------D
PSQ-----------------------------------NMIQRRK-VHCLHIQDAFFKNY
GAAEWTLFGFW-CLVCTLALIFLTYFYEIWTKAV----KVTVI-----------SLAKCV
KVTA---------------------------------IFLAQCVKACGKGIKHFLKKWR-
-----NMFFAFCKSSIFCLVLLK-GVNKLSSHLGDQQWGWKCSASAFTFMAVSSILI---
-----------------------------------------------------FIAETVE
PGSCSTHLLTRLATT-------------------------------CDRDARQHVNE-YT
A-IPLREMNPENEA
>Wtf2/1-71
-----MKNNYTSLKSPLDEED--ELKTD------HEIDLEKGPLPEYDSEEESTLPPYS-
--GY--------------------------------------------------------
------------------------------------------------------------
------------------------------------------------------------
------------------------------------------------------------
------------------------------------------------------------
------------------------------------------------------------
-------------------------------------------------EAKQQVNE-YT
A-VPLREMNPESEA
>Cw26/1-271
-----MKNNYTSLKSPLDEED--ELKTD------HEIDLEKGLLPEYNSEEEGALPPYS-
--DISKLAKT---------------------------------------VPEDSSTGPTE
TAN-PNVERRQGFKDSHPNIY-----SLLRLLISVLAVSVVFFTAWVCVNPLEKSIFGK-
-VAFSVTIG----ITCPILFIAIFCFFETWTQAV----------------------AQCI
KVTA---------------------------------IFLAQCVKACGKGIKHFLKKWE-
-----NMPMAFSEVFLFNILVGS-PRMNLRYIFGD-RWGLKCSLAEHITFVVLSILV---
-----------------------------------------------------FIAETVK
PGSIRVNLIRKM-----------------------------------GYEAKQQVNE-YT
A-VPLREMNPESEA
>Wtf20/1-258
-----MKNNYTSLKSPLDEED--ELKTD------HEIDLEKGLLPEYNSEEEGALPPYS-
--DISKLANP---------------------------------------VPEDSSTGPTE
IAN-PNVERRQEFKDSHPNIY-----FLLRLLISVLAVSVVFFTAWVCVNPLEKSIFGK-
-VAFSVTIG----ITCPILFIAIFYFYETWTKAC--------------------------
-----------------------------------------------GKGIKHFLKKWR-
-----NMFFTFCKSPIFCLVLLK-AENKLSSHLGDQQWGWKCSASAFTFMAVSSILI---
-----------------------------------------------------FIAETVE
PGSCSTDLVKRVQAY-------------------------------CDYEARQYASS-NT
A-IPLREMNPENEA
>Cw23/1-253
-----MKNKYYPVRTSMDEMN--A-KND------NEIDLEKGPLPEYNSEDGSTLPPYS-
--EIWKYIKT---------------------------------------VSEDSSTGPTE
TTN-PNVERRQEFKDSHPYIY-----FLLRLLISVLAVSVVFFTAWVCVNPLEKSIFGK-
-VAFSVTIG----ITCPILFIAIFYFYETWTKAV--------------------------
---------------------------------------------------KHFLKKWR-
-----NMFFAFCKSSIFCLVLLK-AENKLSSHLGDQQWGWKCSASAFTFMAVSSILI---
-----------------------------------------------------FIAETVE
PGSCSTDLVKRVREY-------------------------------CGYEARQHVNE-YT
A-IPLREMNRESEA
>Wtf12/1-180
-----MKNNYTSLKSSVDEED--ELKTG------HEIDLEKGPLPEHNSEGESTLPPYS-
--DISKLANL---------------------------------------VPEDSSTGPTE
TAN-PNVERRQEFKDLHPNIY-----SLLRLLIAVLAVSVVFFTAWGCVNPLEKSTFGK-
-IAFFVLIG----LTCLILLITMI------------------------------------
------------------------------------------------------------
------------------------------------------------------------
----------------------------------------------------------LE
PGLIGISIMKRLIGD-------------------------------NDCDARQHANS-DT
A-IPLREMNPESEA
>Cw12/1-180
-----MEDNYTSLKSSIDEED--ELKTG------HEIDLEKGPLPEHNSEGESTLPPYS-
--DISKLANL---------------------------------------VPEDSITGPTE
TAN-PNVERRQEFKDLHPNIY-----FLLRLLIAVLAVSVVFFTAWGCVNPLEKSTFGK-
-IAFFVLIG----LTCLILLITMI------------------------------------
------------------------------------------------------------
------------------------------------------------------------
----------------------------------------------------------LE
PGLIGINIMKRLIGD-------------------------------NDCDARQHANS-DT
A-IPLREMNPESEA
>Wtf4/1-366
-----MKNKDYPLRSSMDELS--T-KND------NEIDLEKGPLPEYNSEDGSTLPPYS-
--EIWKYIKT---------------------------------------VSEDSSTGPTE
IAN-PNVERRQEFKDSHPNIY-----SLLRLLISVLAVIVVFFTAWVCVNPLEKSIFGK-
-VAFSVTIG----ITCPIVFIVIFCFFETWTQAVAQCIKVTVI-----------------
-----FLAQCVKVTA----------------------VFLAKCVKVIAVGLYNSKKD---
-----LVVTIWLAWVVICFILFG-CVKDGRLNLNKALICSTCSISAALFFILLLVCIPIW
TLKHMLFGLFQVLGVQSCVVIVTKGLMYLFDKHIDATGYEIEASSLFVIGNFLFFYEMER
PGA-----LKRMPKFIGNGIASFLGGLGNAFGGIGNAFGGIGNAIGRIGNAFRGAND-NN
D-IPLGEMDVESEV
>Cw4/1-359
-----MKNKDYPLRSSMDELS--T-KND------NEIDLEKGPLPEYNSEDGSTLPPYS-
--EIWKYIKT---------------------------------------VSEDSSTGPTE
IAN-PNVERRQEFKDSHPNIY-----SLLRLLISVLAVIVVFFTAWVCVNPLEKSIFGK-
-VAFSVTIG----ITCPIVFIVIFCFFETWTQAVAQCIKVTVI-----------------
-----FLAQCVKVTA----------------------VFLAKCVKVIAVGLYNSKKD---
-----LVVTIWLAWVVICFILFG-CVKDGRLNLNKALICSTCSISAALFFILLLVCIPIW
TLKHMLFGLFQVLGVQSCVVIVTKGLMYLFDKHIDATGYEIEASSLFVIGNFLFFYEMER
PGA-----LKRMPKFIGNGIASFLGGL-------GNAFGGIGNAIGRIGNAFRGAND-NN
D-IPLGEMDVESEV
>Wtf13/1-388
-----MKNKDYPLRSSMDELS--T-KND------NEIDLEKGPLPEYNSEDGSTLPPYS-
--EIWKYIKT---------------------------------------VSEDSSTGPTE
IAN-PNVERRQEFKDSHPNIY-----SLLRLLISVLAVIVVFFTAWVCVNPLEKSIFGK-
-VAFSVTIG----ITCPIVFIAIFCFFETWTQAVAQCIKVTVIFLAQCVKVTAISLAQCV
KVTAVFLAKCVKVTA----------------------VFLAKCVKVIAVGLYNSKKD---
-----LVVTIWLAWVVICFILFG-CVKDGRLNLNKALICSTCSISAALFFILLLVCIPIW
TLKHMLFGLFQVLGVQSCVVIVTKGLMYLFDKHIDATGYEIEASSLFVIGNFLFFYEMER
PGA-----LKRMPKFIGNGIASFLGGLGNAFGGIGNAFGGIGNAIGRIGNAFRGAND-NN
D-IPLGEMDVESEV
>Cw18/1-377
-----MKNKDYPLRSSMDELS--T-KND------NEIDLEKGPLPEYNSEDGSTLPPYS-
--EIWKNIKT---------------------------------------VSEDSSTGPTE
TTN-PNVERRQEFKDSHPNIY-----SLLRLLISVLAVSVVFFTAWVCVNPLEKSIFGK-
-VAFSVTIG----ITCPIVFIAIFCFFETWTQAVAQCIKVTAI-----------SLAQCV
KVTAVFLAKCVKVTA----------------------VFLAKCVKVIAVGLYNSKKD---
-----LVVTIWLAWVVICFILFG-CVKDGRLNLNKALICSTCSISAALFFILLLVCIPIW
TLKHMLFGLFQVLGVQSCVVIVTKGLMYLFDKHIDATGYEIEASSLFVIGNFLFFYEMER
PGA-----LKRMPKFIGNGIASFLGGLGNAFGGIGNAFGGIGNAIGRIGNAFRGAND-NN
D-IPLGEMDVESEV
>Cw19/1-348
-----MKNKDYPLRSSMDELS--T-KND------NEIDLEKGPLPEYNSEDGGTLPPYS-
--DISKLANP---------------------------------------VPEDSSTGPTE
TTN-PNVERRQEFKDSHPNIY-----SLLRLLISVLAVSVVFFTAWVCVNPLEKSIFGK-
-VAFSVTIG----ITCPIVFIAIFCFFETWTQAVAQCI----------------------
-----------KVTA----------------------ISLAKCVKVISIGLFNIRRE---
-----MMIIIWILWLIICCILFG-CVKDGRLNLNKALICSTSSISAALFFILLLVCIPIW
TLKHMLFGLFQVLGVQSCVVIVTKGLMYLFDKHIDATGYEIEASSLFVIGNFLFFYEMER
PGA-----LKRMPKFIGNGIASFLGGL-------GNAFGGIGNAIGRIGNAFRGAND-NN
D-IPLGEMDVESEV
>Wtf18/1-372
-----MKNNYTSLKSPLDEED--ELKTD------HEIDLEKGLLPEYNSEEEGTLPLYS-
--DISKLANP---------------------------------------VPEDSSTGPTE
IAN-PNVERRQEFKDSHPNIY-----FLLRLLISVLAVSVVFFTAWVCVNPLEKSIFGK-
-VAFSVTIG----ITCPILFIATFCFFETWTQAVAQCIKVTVI-----------FLAQCV
KVTVIFLAQCVKVTA----------------------VFLAKCVKVIAVGLYNSKKD---
-----LVVTIWLAWVVICFILFG-CVKDGRLNLNKALICSTCSISAALFFILLLVCIPIW
TLKHMLFGLFQVLGVQSCVVIVTKGLMYLFDKHIDATGYEIEASSLFVIGNFLFFYEMEC
PGA-----LKRMPKFIRNGIASFLEGI-------GNAFGGIGNAIGRIGNAFRGANDNNN
N-IPLEETEAESEV
>Cw10a/1-370
-----MKNKDYPLRSSMDELS--T-KND------NEIDLEKGPLPEYNSEDGGTLPPYSV
KNYISKLANP---------------------------------------VPEDSSTGPTE
TTN-PNVERRQEFKDSHPYIY-----FLLRLLISFLAVSVVFFTAWVCVNPLEKSIFGK-
-VAFFVTIG----ITCPILLITIFCFFETWTQAVAQCIKVTVI-----------FLAQCV
KVTAISLAKCVKVTA----------------------IFLAQCVKVTAVGLYNSREK---
-----WVVIIWLLWVVICYTLFL-RSKFGNLNLNKALICSTCSISAALLLFLLYVRLPFW
TLKHMFSGLFQVLGVQSCVVIVTKGLTYLFDKHIDATGYEIEASSLFVIGNFLFFYEMEC
PGA-----LKRMPKFIRNGIASFLEGI-------GN----IGNAIGRIGNAFRGANDNNN
N-IPLEETEAESEV
>Wtf9/1-333
-----MKNNYTSLKSPLDEED--ELKTD------HEIDLEKGPLPEYDSEEEGALPPYS-
--DHALVNNP------------------------------------PNTHRENHSSGTTD
NSS-P---------------------LLIKLLISFTSIILFNAPA-VCYLKYKDAFFKNY
GAVEWTLFGFW-CFVCTLALIFLTYFYETWTKAV----KVTVI-----------SLAQCV
KVTA---------------------------------VFLAKCVKVTAVGLYNSREK---
-----WVVIIWLLWVVICYTLFL-RAKFGNLNLDKALICSTCSISAALLLFLLYVRLPFW
TLKHMFSGLFQVLGVQSCVVIVQKGLMHLFDKHIDGTGYEIEASSLFVIGNFLFFYEMEC
PGA-----LKRMPKFIRNGIASFLGGI---------------------ANAIGGAND-NN
D-IPLEETEAESEV
>Wtf8/1-313
-----MKNNYTSLKSPLDEED--ELKTD------HEIDLEKGLLPEYNSEEEGALPPYS-
--DYARVSNP------------------------------------PNIHRENHSSGTTD
DSS-P---------------------FLIKLLISFTPIVLLNALA-VCYLKYKDAFFKNY
GAAEWTLFGFW-CLVCTLALIFLTF-------------KVTV------------------
-------------------------------------NFLAQCVKVTAVGLYNSREK---
-----WVVIIWLLWVVICYTLFL-RAKFGNLNLYKALICSTCSISAALLLFLLYVRLPFW
TLKHMLFGLFQMLGVQSCVVIVQKGLMHSFDKHIDGTGYEIEATSLFVIGNFLFFYEMEC
PGA-----LKRMPKFIRNGIASFLGGI---------------------ANAIGGAND-NN
D-IPLEETEAESEV
>Cw9/1-377
-----MKNKYYPLRSSMDEMS--A-KND------NEIDLEKGPLPEYNSEDGSTLPPYS-
--D---LNNPKQMGQNITKLFNWNKSTTPPDYDENRLPITDEGNNPPNTHRENHSSGTTD
NSS-P---------------------FLIKLLISFTSIILFNAPA-VCYLKYKDAFFKNY
GAAEWTLFGFW-CLVCTLALLFLTYFYETWSKAV----KVTII-----------FLAQCI
KVTAVFLAQCVKVTA----------------------ISLAKCVKVTAVGLYNSREK---
-----WVVIIWLLWVVICYTLFL-RSKFGNLNLNKALICSTCSISAALLLFLLYVRLPFW
TLKHMFSGLFQVLGVQSCVVIVTKGLMHLFDKHIDATGYEIEVSSLFVIGNFLFFYEMEC
PGA-----LRRMPKSIRNGIASFLEGT---------------------GRAIRGAND-NN
NSIPLEETEAESEV
>Wtf16/1-319
-----MKNNYTSLKSPIDEGD--ESKTG------HEIDLEKGLLPEYDSEEEGALPPYS-
--DHARVSNS------------------------------------PNTHRENNPSRSTD
NSS-P---------------------FLIKLLISFTPIYVLNVLA-ICYLKYKDAFFKNY
GAAEWTLFGFW-CLVCTLALIFLTYFYETWTKAV--------------------------
--------------------------------------------KVTAVGLYNSRKK---
-----WVVIIWLLWVVICFVLFG-CIKFGNLNLDKALICSTCSISAALLLFLLYVRLPFW
TLKHMFSGLFQVLGVQSCVVIVTKGLMYLFDKHIDATGYEIEATSLFVIGNFFFFYEMEC
PGA-----LKRMPKFIRNGIASFLEGI-------GNAIG-------RIGNAFRGANDNNN
N-IPLEETEAESEV
>Cw16/1-237
-----MKNNYTSLKSPIDEGD--ESKTG------HEIDLEKGLLPEYDSEEEGALPPYS-
--D---------------------------------------------------------
------------------------------------------------------------
-------------------------FYETWTKAV--------------------------
--------------------------------------------KVTAVGLYNSREK---
-----WVVIIWLLWVVICFVLFG-CVKFGNLNLDKALICSTCSISAALLLFLLYVRLPFW
TLKHMFSGLFQVLGVQSCVVIVTKGLMYLFDKHIDATGYEIEATSLFVIGNFFFFYEMEC
PGA-----LKRMPKFIRNGIASFLGGI-------ANAMM-------GLANAIGGANDNNN
N-IPLEETEAESEV
>Cw6b/1-357
-----MKNNYTSLKSPLDEED--ELKTD------HEIDLEKGLLPEYNSEEESTLPPYS-
--DHARLSNF------------------------------------PNTHRENHSSGTAD
NTSTS---------------------RLKKAFLSFIPIFVLNVPA-VCYLTYKDALFKDY
GKDEWVYFGVW-CASCLMIFISLWCFYETWTKAV----KVTVI-----------FLAQCV
KVTAIFLAQCIKVTAISLAKCVK-----------VTAIFLAQCVKVTAVGLYNSREK---
-----WVVIIWLLWVVICYTLFL-RSKFGNLNLNKALICSTCSISAALLLFLLYVRLPFW
TLKHMFSGLFQVLGVQSCVVIVTKGLMHLFDKHIDATGYEIEASSLFVIGNFLFFYEMEC
PGA-----LRRMPKSIRNGIASFLEGT---------------------GRAIRGAND-NN
DNIPLEETEAESEV
>Wtf24/1-275
-----MKNNYASLESSIDEED--ELKTG------HEIDLEKGLLPEYNSDEESTLPPYS-
--DHARVSNP------------------------------------PNTHRENHSSGTAD
NSSTS---------------------PLKKEFLSFISIFVLNVPA-ICYLTYKDALFKDY
GKDEWASLKLG-PGSGTMC-----------------------------------------
------------------------------------------------------------
--------------QVICFVLFG-CVKFGNVNLDKTLICSTCSISAALLLFLLYVRLPFW
TLKHMFSGFFQVLGVQSCVVIVTKGLMHLFDKHIDGTGYEIVASSLFVIGNFLFFYEMEC
PGA-----LKRMPKFIRNGIAFILEGA---------------------GRAIRGAND-NN
D-IPLGEMEVESEV
>Cw27/1-375
-----MKNKYYPLRSSMDELS--T-KND------NEIDLEKGPLPEYNSEDGSTLPPYS-
--ENLNLKDPKQMGQSITKLFNWNKSTTPPDYDENRLLITDEGNNPPNTHRENHSSGTTD
NSS-P---------------------FLIKLLISFTSIILFNAPA-VCYLKYKDAFFKNY
GAAEWTLIGFW-CASSLIIFTFSWCFYETWTKAV----KVTVI-----------FLAQCI
KVTA---------------------------------ISLAKCVKVISIGLFNIRRE---
-----MMIIIWILWLIICCILFG-CVKDGRLNLNKALICSTCTISAVLFLIVSSVCIPIW
TLWRALSGMLQVLGIHGIIALLVNGLMSLFGKHFGWRGYEIEGFVLFFTGNALFLYEMER
PGV-----LKRMRNTTRNVIGFILGGI-------ANAIG-------GIANAIGGAND-NN
D-IPLGELEVESEV
>Cw21/1-390
-----MKNKDYPLRTSMDEMS--A-KND------NEIDLEKGPLPEYNSEDGSTLPPYS-
--D---LNNPKQMGQNITKLFNWNKSTTPPDYDENRLLITDEGNNPPNTHRENHSSGTAD
NSS-P---------------------RFIKLLISFIPIFVLNVPA-VCYLTYKDALFKDY
GKDEWVYFGVW-CASCLMIFISLWCFYETWTKAV----KVTVI-----------FLAQCV
KVTAVFLAQCVKVTV----------------------ISLAQCVKVIAVGLYNSKKD---
-----LVVTIWLAWVVICFILFG-CVKDGRLNLNKALICSTSSISAALFFILLLVCIPIW
TLWRALSGMLQVLGIHGIIAVLVNGLMSLFGKHFGWRGYEIEGFVLFFTSNALFLYEMEC
PGA-----LRRMPKSIRNGIASFLGGI-------ANAIRGIANAIRGIANAIEGAND-NN
D-IPLGEMDVESEV
>Cw22/1-371
-----MKNKDYLLRSSMDELS--T-KND------NEIDLEKGPLPEYNSEDGSTLPPYS-
--ENLNLKDPKQMGQNITKLFNWNKSTTPPDYDENRLLITDEGNNPPNTHRENHSSGTTD
DSS-L---------------------FLIKLLISFTPIVLLNALA-VCYLKYKDAFFKNY
GAAEWTLFGFW-CLVCTLALIFLTYFYETWTKAV----KVTVI-----------------
--------------------------------------FLAQCVKVIAVGLYSSKKD---
-----LVVTTWLTWVVICFILFG-CVKDGRLNLNKALICSTSSISAALFFILLLVCIPIW
TLKHMLFGLFQVLGVQSCVVIVTKGLMYLFDKHIDATGYEIEASSLFVIGNFLFFYEMER
PGA-----LKRMPKFIGNGIASFLGGL-------GNAFGGIGNAIGRIGNAFRGAND-NN
D-IPLGEMDVESEV
>Wtf19/1-393
-----MKNKYYPLRSSMDELS--A-KND------NEIDLEKGPLPEYNSEDGSTLPPYS-
--ENINLKDPKQMGANNPNLFNTDESTTPPDYGEDSL---------SITHRENHSSGTAD
NSSTS---------------------PLKKAFLSFISIFVLNVPA-VCYLTYKDALFKDY
GKDEWVYFAVW-CASCLMIFISLWYFYETWIKAV----KVTVI-----------FLAQCI
KVTVVFLAQCVKVTSISLAKCVKLTAVFLAQCVKVTAVFLAQCVKVISIGLFNIRRE---
-----MMIIIWLLWLIICCILFG-CVKSGDLNLNKALIYSTCTISAVLLLIVSSVCIPFW
TFERTLAKLAKVFLLQSGIVLVLNGTMFLRGKHFEWTGCEIEASVLFIMGNVLFLCEMEC
PGA-----LIRTRNSIRNGIAFILEGA---------------------GRAIRGAND-NN
D-IPLGEMEVESEV
>Wtf23/1-368
-----MKNKYYPLRSSMDELS--A-KND------NEIDLEKGPLPEYNSEDGSTLPPYS-
--ENINLKDPKQMGANNPNLFNTDESTTPPDYGEDSL---------SITHRENHSSGTAD
NSSTS---------------------PLKKAFLSFISIFVLNVPA-VCYLTYKDALFKDY
GKDEWVYFGVW-CAICLMIFISLWYFYETWIKAV----KVTVI-----------FLAQCI
KVTV---------------------------------VFLAQCVKVISIGLFNIRRE---
-----MMIIIWLLWLIICCILFG-CVKSGDLNLNKALIYSTCTISAVLLLIVSSVCIPFW
TFERTLAKLAKVFLLQSGIVLVLNGTMFLRGKHFEWTGCEIEASVLFIMGNVLFLCEMEC
PGA-----LIRTRNSIRNGIAFILGGI-------GNAMM-------GLANAFRGGNDNNN
N-IPLGEMDVEGEV
>Cw8a/1-353
-----MKNKDYPLRTSMDEMS--A-KND------NEIDLEKGPLPEYNSEDGSTLPPYS-
--ENLSLKDPKQMGANDPNLFNTDESTTPPDYGEDSL---------SNTHRENHSSGTAD
NSSTS---------------------RSIKLLISFIPIFVLNVPA-VCYLTYKDALFKDY
GKDEWVYFGVW-CAICLMIFISLWCFYETWTKAV----KVTVI-----------------
--------------------------------------SLAKCVKVISIGLFNIRRE---
-----MMIIIWLLWLIICCILFG-CVKFGDLNLNKALIYSTCTISAVLLLIVSSVCIPFW
TFERTLAKLAKVFLLQSGIVLVLNGTMFLRGKHFEWTGCEIEASVLFIMGNVLFLCEMEC
PGA-----LIRTRNSIRDGIGYILEGI-------GN-----------IGRAIRGANDNNN
N-IPLEETEAESEV
>Cw24/1-320
-----MNNNYTSLKNPIDEED--ELKTD------HEIDLEKGLLPEYNSDEESTLPPYS-
--DHAHVNNT------------------------------------PYTHRENHSSGTAD
NSSTS---------------------SSKKAFLSFIPIFVLNVPA-VCYLTYKDALFKDY
GKDEWVYFGVW-CAICLMIFISLWYFYETWTQAV--------------------------
----------------------------------------AQCVKVISIGLFNIRRE---
-----MMIIIWILWLIICCILFG-CVKDGRLNLNKALIYSTCTISAVLFLIVSSVCIPFW
TFERTLAKLAKVFLLQSGIVLVLNGTMFLRGKHFEWTGCEIEASVLFIMGNVLFLCEMEC
PGA-----LISLRNSIRNGIASFLEGL-------GN-----------IGRAFRGANDNNN
N-IPLGEMEVESEV
>Cw8b/1-329
-----MKNNYTSLKSPLDEED--ELKTD------HEIDLEKGLLPEYNSEEEGALPPYS-
--DYARLSNP------------------------------------PNTHRENHSSGTTD
DSS-P---------------------FLIKLLISFTPIVLLNALA-VCYLKYKDAFFKNY
GAAEWILFGFW-CLICTLALIFLTYFYETWVKAV----KVTV------------------
-------------------------------------ISLAQCVKVISIGLFNIRRE---
-----MMIIIWILWLIICCILFG-CVKFGDLNLNKALICSTCTISAVLFLIVSSVCIPIW
TLCRALSGMLQVLGIHGIIALLVNGSMSLFGKNFEWTGCEIEASVLFIMGNVLFLCEMEC
PGA-----LIRTRNSIRDVIGYICEGI-------ANAIG-------RIGNAFRGAND-NN
D-IPLGEMDVEGKV
>Cw28/1-365
-----MNNNYTSLKSSIDEED--ELKTD------HEIDLEKGLLPEYNSDEESTLPPYS-
--DHALVNNP------------------------------------PNTHRENHSSGTTD
DSS-P---------------------FLIKLLISFTPIVLLNALA-VCYLKYKDAFFKNY
GAAEWTLFGFW-CLVCTLALLFLTYFYETWSKAV----KVTII-----------FLAQCI
KVTAVFLAQCVKVTAISLAKCVK-----------VTAISLAQCVKVISIGLFNIRRE---
-----MMIIIWILWLIICCILFG-CVKDGGLNLNKALICSTCTISAVLFLIVSSVCIPIW
TLWRALSGMLQVLGIHGIIAVLVNGLMSLFGKHFGWRGYEIEGFVLFFTSSALFLYEMER
PGV-----LKRLRNTTGNVIGYILEGIGN----IGNAIG-------RIGNAFRGAND-NN
D-IPLGEMDVESEV
>Wtf21/1-329
-----MKNNYTSLKSPLDEED--ELKTD------HEIDLEKGPLPEYDSEEEGALPPYS-
--DHALVNNP------------------------------------PNTHRENNPSRSTD
NSS-P---------------------FLIKLLISFTPIYVLNVLA-ICYLTYKDAFFKDY
GAAEWTLFGFW-CLVCTLALIFLTYFYETWVKAV----KVTV------------------
-------------------------------------ISLAKCVKVISIGLFNIRRE---
-----MMIIIWILWLIICCILFV-YIKSGDLILNKALICSTCTISAVLLLIVSSVCIPFW
TFERTLAKLAKVLLLQSGIVLVLNGTMFLRGKHFERIGCEIEASVLFIMGNVLFLCEMEC
PGA-----LIRTRNSIRNGIAFILGGI-------GNAMM-------GLANAIRGAND-NN
D-IPLGEMDVESEV
>Cw11x/1-320
-----MKNNYTSLKSPIDEED--ELKTD------HEIDLEKGLLPEYNSEEESTLPPYS-
--DHARVSNP------------------------------------PNTHRENNPSRSTD
NSSTS---------------------RLKKAFLSFIPIYVLNVLA-ICYLTYKDAFFKDY
GAAEWTLFGMW-CASCLMIAILLWLFFETWTKAV----KVT-------------------
-----------------------------------------------AIGLFNIRRE---
-----MMIIIWILWLIICCILFV-YIKSGDLILNKALICSTCTISAVLFLIVSSVCIPIW
TLCRALSGMLQVSGIHGIIALLVNGSMSLFGKHFERRGYEIEGFVLFFTGNALFLYEMER
PGV-----LKRMRNTTGNVIGYICGGI-------GNAFE-------GIGNALIGANDNNN
N-IPLGEIDVEIEV
>Wtf22/1-260
-----MKNNYTSLKSSLDEED--ELKTD------HEIDLEK-------------------
--DHS-----------------------------------------QNMIRRKR------
----------------------------------------------AHYLHIQDALFKDY
GKDEWVYFGVW-YAICLMIFISLWCFYETWIKAV----KVTVI-----------FLAQCI
KVTV---------------------------------ISLAQCVKVIAVGLYNSKKD---
-----LVVTIWFAWVVICFILFG-CVKDGRLNLNKALICSTCSISAALFFILLLVCIPIW
TLCRALSGMLQVLGIHGIIALLVNGSMSLF----------------------------ER
PGV-----LKRMRNTTGNVIGFILEGI-------GNASG-------RIGNAIRGAND-NN
D-IPLGEMEVESEV
>Wtf15/1-236
-----MSNNYTSLSSSLDEEM--GLKAG------HEIDLEGSPPSEHNSEEKSTLPSNS-
--DILTSANP------------VSQASET-----------------PDHSIESNTGSTQS
PTSHS---------------------LLLKFSFCIVYYSYFAIVVLGCVLPFEHT--HTF
LIAFLVIFG----IISVILFSGSIYYYETWTKTV--------------------------
---------------------------------------------------KHFLKKVIS
PFKKEYIVCAFLKTFVFYGLLKT-IEHFLVLLSGD-KWGWKCSTLSSILTPVSCISF---
-----------------------------------------------------CLNESAL
GGG-------------------------------------------------KNAFE-NN
Y-NQLNETSPEDLV
>Cw15/1-236
-----MSNNYTSLSSSLDEEM--GLKAG------HEIDLEGSPPSEHNSEEKSTLPSNS-
--DILTSANP------------VSQASET-----------------PDHSIESNTGSTQS
PTSHS---------------------LLLKFSFCIVYYFYFAIVVLGCVLPFEHT--HTF
LIAFLVIFG----IISVILFSGSIYYYETWTKTV--------------------------
---------------------------------------------------KHFLKKVIS
PFKKEYIVCAFLKTFIFYGLLKT-IEHFLVLLSGD-KWGWKCSTLSSILTPVSCISF---
-----------------------------------------------------CLNESAL
GGG-------------------------------------------------KNAFE-NN
Y-NQLNETSPEDLV
>Wtf11/1-264
-----MNSNYVPLTSSVDVEE--KMESENGVDLGNDIDLEKGLPLKYNSENESGLPSNS-
--ASSYLINPDP---------TMDLEAQ------------------TFNHNESTTSVGHD
NSNSPP---KCRKTCSSNKVYSNEVPLLFVFVISISIVCIFDLVI-FGCLQYNMVSMDDL
HVMQRLS---W-FCASLALLFILMRYYDFWTKAC--------------------------
-----------------------------------------------KDGIKHIFKKWK-
-----NTPLAFLQVLIFNIIGFF-VRKGLKDSFGE-QWGLKTSLFAHVSFATMSIFI---
-----------------------------------------------------FIFETLK
PGSCSVDWIARILKAV--------------------------------------------
--VYFLEDSDE--L
>Cw11/1-255
-----MNSNYVPLTSSVDVEE--KMESENGVDLGNDIDLEKGLPLKYNSENESGLPSNS-
--ASSYSINPDP---------TMDLEAQ------------------TFNHNESTTSVGHD
NSNSPP---KCRKNCSSNKVYSNEVPLLFVFVISFSIVCIFDLVI-FGCLQYNMVSMDDL
DVMQRLS---W-FYASLALLSILMRYYYFWTKAC--------------------------
-----------------------------------------------KDGIKHIFKKWK-
-----NTPLAFLQVLIFNIIGFF-VRKGLKDSFGE-QWGLKTSLFAHVSFATVSIFI---
-----------------------------------------------------FIFETLK
PGSCSVDWIARILKAM--------------------------------------------
-------------V
>Wtf7/1-136
-----MSGSYAPIEDSADELSV-HSGND------NEIDLEKGLLPKCNTGNGGTTP----
------CSEP------------------------------------PH----------YD
SDA-------------------------------------------VVEMDMK-ASFTDF
SLMGWILFGIW-CLTCFLSSFILYAYHESWTKFA--------------------------
---------------------------------------------------RERSQEFS-
-----LILFGLLFPGIVTMVVFY-------------------------------------
------------------------------------------------------------
--------------------A---------------------------------------
--LYMRSMYG----
>Cw7/1-136
-----MSGSYAPVEDSADELSV-HSGND------NEIDLEKGLLPKCNTGNGGTTP----
------CSEP------------------------------------PH----------YD
SDA-------------------------------------------VVEMDMK-ASFTDF
SLMGWILFGIW-CLTCFLSSFILYAYHESWTKFA--------------------------
---------------------------------------------------RERPDDFA-
-----GILILLLFPGIVTMIVFY-------------------------------------
------------------------------------------------------------
--------------------G---------------------------------------
--IYMNSIYG----
>Wtf14/1-229
-----MENNHHLAKDSLDELNPKRGKGE------HETQVS-----QYTVVEEATIPQ---
--SLVKTSR-------------------------------------PADHKVMEASKVAD
TRT-A---------------------WSTKIPAVLLPVFVINIAL-FKYL-----VFANF
STKDRVLFGLGNGGINIFSMWLLLATYETWFRSI----KEVIV-----------------
---------------------------------------------ACGAGIRSFPQKRGV
-----NMLYAILKLTFVNAFAIP-LLMFFRSHFE--QWRLGCPLVERVIGVMLNVAY---
-----------------------------------------------------FIIEIEN
PGL-----FTRVFNKYCDCL----------------------------------------
--FAIRDILNR--N
>Cw14/1-229
-----MENNHHLAKDSLDELNPKRGKGE------HETQVS-----QYTVVEEATIPQ---
--SLVKTSR-------------------------------------SADHKVMEASKVAD
TRT-A---------------------WSTKIPAVLLPVFVINIAL-FKYL-----VFANF
STKDRVLFGLGNGGINIFSMWLLLATYETWFRSI----KEVIV-----------------
---------------------------------------------ACGAGIRSFPQKRGV
-----NMLYAILKLTFVNAFAIP-LLMFFRSHFE--QWRLGCPLVERVIGVMLNVAY---
-----------------------------------------------------FIIEIEN
PGL-----FTRVFNKYCDCL----------------------------------------
--FAIRDILNR--N
