# Supplementary material for: A large gene family in fission yeast encodes spore killers that subvert Mendel’s law
Source: eLife. 2017 Jun 20;6:e26057. doi: 10.7554/eLife.26057 (PMC5478263; doi:10.7554/eLife.26057)
Supplement: Supplementary file 1 — DOI: http://dx.doi.org/10.7554/eLife.26057.025 [file elife-26057-supp1.xls]

## Sheet: Fig1-S1
Figure 1-figure supplement 1
Strain	Genotype	Number of tetrads	Number of viable spores	Number of inviable spores	Total number of spores	Viability
DY9974XLD775	CBS5557×lab strain	60	34	206	240	0.141667
DY9974XDY8531	CBS5557×lab strain with inversion	59	51	185	236	0.216102

## Sheet: Fig2
Figure 2
Strain	Genotype	Number of tetrads	Number of viable spores	Number of inviable spores	Total number of spores	Viability
DY21782	wild type	74	273	23	296	0.922297
DY21838	cw9Δ/cw9Δ	65	244	16	260	0.938462
DY21842	cw27Δ/cw27Δ	68	252	20	272	0.926471
Strain	Genotype	Number of tetrads	Number of viable spores	Number of inviable spores	Total number of spores	Viability	% spores that are viable and with the indicated genotype
							cw9+	cw9Δ
DY21547	cw9Δ/cw9+	53	172	40	212	0.8113	0.490566	0.320755
Strain	Genotype	Number of tetrads	Number of viable spores	Number of inviable spores	Total number of spores	Viability	% spores that are viable and with the indicated genotype
							cw27+	cw27Δ
DY21550	cw27Δ/cw27+	60	181	59	240	0.7542	0.470833	0.283333
Strain	Genotype	Number of tetrads	Number of viable spores	Number of inviable spores	Total number of spores	Viability	% spores that are viable and with the indicated genotype
							cw9+ cw27+	cw9Δ cw27+	cw9+ cw27Δ	cw9Δ cw27Δ
DY34484	cw9Δ/cw9+cw27Δ/cw27+	65	130	130	260	0.5	0.207692	0.142308	0.134615	0.0153846

## Sheet: Fig3A
Figure 3A
Strain	Genotype	Number of tetrads	Number of viable spores	Number of inviable spores	Total number of spores	Viability	% spores that are viable and with empty vector	% spores that are viable and without empty vector
DY23138	his3Δ::vector/his3	65	227	33	260	0.8731	0.45	0.423077
Strain	Genotype	Number of tetrads	Number of viable spores	Number of inviable spores	Total number of spores	Viability	% spores that are viable and with cw9	% spores that are viable and without cw9
DY26806	lys1Δ::cw9/lys1	80	154	166	320	0.4813	0.359375	0.121875
Strain	Genotype	Number of tetrads	Number of viable spores	Number of inviable spores	Total number of spores	Viability	% spores that are viable and with cw27	% spores that are viable and without cw27
DY23132	his3Δ::cw27/his3	82	171	157	328	0.5213	0.442073	0.0792683
Strain	Genotype	Number of tetrads	Number of viable spores	Number of inviable spores	Total number of spores	Viability	% spores that are viable and with cw9	% spores that are viable and without cw9
DY35139×DY21463	leu1::cw9/leu1	60	145	95	240	0.604167	0.4375	0.166667
Strain	Genotype	Number of tetrads	Number of viable spores	Number of inviable spores	Total number of spores	Viability	% spores that are viable and with cw27	% spores that are viable and without cw27
DY34668×DY21463	leu1::cw27/leu1	52	103	105	208	0.495192	0.4375	0.0576923

## Sheet: Fig3B
Figure 3B
Strain	Genotype	Number of tetrads	Number of viable spores	Number of inviable spores	Total number of spores	Viability	% spores that are viable and with vector-kanMX	% spores that are viable and with vector-hphMX
DY35066	leu1::vector-kanMX/leu1::vector-hphMX	52	190	18	208	0.913462	0.461538	0.451923
Strain	Genotype	Number of tetrads	Number of viable spores	Number of inviable spores	Total number of spores	Viability	% spores that are viable and with cw9-kanMX	% spores that are viable and with cw9-hphMX
DY35268	leu1::cw9-kanMX/leu1::cw9-hphMX	45	161	19	180	0.894444	0.461111	0.433333
Strain	Genotype	Number of tetrads	Number of viable spores	Number of inviable spores	Total number of spores	Viability	% spores that are viable and with cw27-kanMX	% spores that are viable and with cw27-hphMX
DY34998	leu1::cw27-kanMX/leu1::cw27-hphMX	41	133	31	164	0.810976	0.432927	0.378049
Strain	Genotype	Number of tetrads	Number of viable spores	Number of inviable spores	Total number of spores	Viability	% spores that are viable and with cw27-kanMX	% spores that are viable and with cw9-hphMX
DY35067	leu1::cw27-kanMX/leu1::cw9-hphMX	80	23	297	320	0.071875	0.0375	0.034375

## Sheet: Fig4A
Figure 4A
Strain	Genotype	Number of tetrads	Number of viable spores	Number of inviable spores	Total number of spores	Viability	% spores that are viable and with cw9	% spores that are viable and without cw9
DY35139×DY21463	leu1::cw9/leu1	60	145	95	240	0.604167	0.4375	0.166667
Strain	Genotype	Number of tetrads	Number of viable spores	Number of inviable spores	Total number of spores	Viability	% spores that are viable and with cw9-Ta	% spores that are viable and without cw9-Ta
DY34850×DY21463	leu1::cw9-Ta/leu1	63	143	109	252	0.56746	0.440476	0.126984
Strain	Genotype	Number of tetrads	Number of viable spores	Number of inviable spores	Total number of spores	Viability	% spores that are viable and with cw9-Tb	% spores that are viable and without cw9-Tb
DY34852×DY21463	leu1::cw9-Tb/leu1	55	57	163	220	0.259091	0.186364	0.0727273
Strain	Genotype	Number of tetrads	Number of viable spores	Number of inviable spores	Total number of spores	Viability	% spores that are viable and with cw9-Te	% spores that are viable and without cw9-Te
DY35478×DY21463	leu1::cw9-Te/leu1	56	30	194	224	0.133929	0.0491071	0.0848214
Strain	Genotype	Number of tetrads	Number of viable spores	Number of inviable spores	Total number of spores	Viability	% spores that are viable and with cw9-Tc	% spores that are viable and without cw9-Tc
DY34854×DY21463	leu1::cw9-Tc/leu1	62	169	79	248	0.681452	0.459677	0.221774
Strain	Genotype	Number of tetrads	Number of viable spores	Number of inviable spores	Total number of spores	Viability	% spores that are viable and with cw9-Td	% spores that are viable and without cw9-Td
DY34856×DY21463	leu1::cw9-Td/leu1	49	161	35	196	0.821429	0.454082	0.367347
Strain	Genotype	Number of tetrads	Number of viable spores	Number of inviable spores	Total number of spores	Viability	% spores that are viable and with cw27	% spores that are viable and without cw27
DY34668×DY21463	leu1::cw27/leu1	52	103	105	208	0.495192	0.4375	0.0576923
Strain	Genotype	Number of tetrads	Number of viable spores	Number of inviable spores	Total number of spores	Viability	% spores that are viable and with cw27-Ta	% spores that are viable and without cw27-Ta
DY34840×DY21463	leu1::cw27-Ta/leu1	64	144	112	256	0.5625	0.414062	0.148438
Strain	Genotype	Number of tetrads	Number of viable spores	Number of inviable spores	Total number of spores	Viability	% spores that are viable and with cw27-Tb	% spores that are viable and without cw27-Tb
DY34842×DY21463	leu1::cw27-Tb/leu1	72	48	240	288	0.166667	0.138889	0.0277778
Strain	Genotype	Number of tetrads	Number of viable spores	Number of inviable spores	Total number of spores	Viability	% spores that are viable and with cw27-Te	% spores that are viable and without cw27-Te
DY35012×DY21463	leu1::cw27-Te/leu1	118	1	471	472	0.00211864	0	0.00211864
Strain	Genotype	Number of tetrads	Number of viable spores	Number of inviable spores	Total number of spores	Viability	%spores that are viable and with cw27-Tc	%spores that are viable and without cw27-Tc
DY34844×DY21463	leu1::cw27-Tc/leu1	59	118	118	236	0.5	0.444915	0.0550847
Strain	Genotype	Number of tetrads	Number of viable spores	Number of inviable spores	Total number of spores	Viability	%spores that are viable and with cw27-Td	%spores that are viable and without cw27-Td
DY34994×DY21463	leu1::cw27-Td/leu1	56	198	26	224	0.883929	0.433036	0.450893

## Sheet: Fig4B
Figure 4B
Strains	Genotype	Number of tetrads	Number of viable spores	Number of inviable spores	Total number of spores	Viability	% spores that are viable and with the indicated genotype
							leu1::cw9-Tc ars1::vector	leu1::cw9-Tc ars1	leu1 ars1::vector	leu1 ars1
DY34854×DY35165	leu1::cw9-Tc/leu1 ars1/ars1::vector	52	130	78	208	0.625	0.259615	0.201923	0.0961538	0.0673077
Strains	Genotype	Number of tetrads	Number of viable spores	Number of inviable spores	Total number of spores	Viability	% spores that are viable and with the indicated genotype
							leu1::cw9-Tc ars1::cw9-Td	leu1::cw9-Tc ars1	leu1 ars1::cw9-Td	leu1 ars1
DY34854×DY35080	leu1::cw9-Tc/leu1 ars1/ars1::cw9-Td	54	170	46	216	0.787037	0.24537	0.24537	0.240741	0.0555556
Strains	Genotype	Number of tetrads	Number of viable spores	Number of inviable spores	Total number of spores	Viability	% spores that are viable and with the indicated genotype
							leu1::cw27-Tc ars1::vector	leu1::cw27-Tc ars1	leu1 ars1:: vector	leu1 ars1
DY34844×DY35165	leu1::cw27-Tc/leu1 ars1/ars1::vector	56	104	120	224	0.464286	0.205357	0.254464	0	0.00446429
Strains	Genotype	Number of tetrads	Number of viable spores	Number of inviable spores	Total number of spores	Viability	% spores that are viable and with the indicated genotype
							leu1::cw27-Tc ars1::cw27-Td	leu1::cw27-Tc ars1	leu1 ars1::cw27-Td	leu1 ars1
DY34843×DY35163	leu1::cw27-Tc/leu1 ars1/ars1::cw27-Td	55	171	49	220	0.777273	0.186364	0.277273	0.286364	0.0272727
